# Supplementary material for: The Triassic turtle of Thailand – revision of ‘Proganochelys’ ruchae
Source: PLoS One. 2025 Mar 19;20(3):e0316338. doi: 10.1371/journal.pone.0316338 (PMC12279380; doi:10.1371/journal.pone.0316338)
Supplement: S1 File — (NEX) [file pone.0316338.s002.zip]

Archive with 1 entries (1 files):
- S1 File. Matrix final corrected.nex
