# Supplementary material for: The Triassic turtle of Thailand – revision of ‘Proganochelys’ ruchae
Source: PLoS One. 2025 Mar 19;20(3):e0316338. doi: 10.1371/journal.pone.0316338 (PMC12279380; doi:10.1371/journal.pone.0316338)
Supplement: S1 File — (NEX) [file pone.0316338.s002.zip › S1 File. Matrix final corrected.nex]

#NEXUS
[written Wed Dec 04 14:38:42 CET 2024 by Mesquite  version 3.81 (build 955) at DESKTOP-C1EKC2A/10.48.0.141 (Tomasz Szczygielski)]

BEGIN TAXA;
	TITLE Untitled_Taxa;
	DIMENSIONS NTAX=106;
	TAXLABELS
		Odontochelys_semitestacea Adocus_beatus Anosteira_ornata Apalone_spinifera Araripemys_barretoi Australochelys_africanus Baena_arenosa Baptemys_wyomingensis Basilemys_variolosa Boremys_pulchra Caretta_caretta Carettochelys_insculpta 'Chelodina (Macrochelodina) oblonga' Chelodina_longicollis Chelonia_mydas Chelonoidis_chilensis Chelonoidis_gringorum Chelus_fimbriatus Chelydra_serpentina Chinlechelys_tenertesta Chisternon_undatum Chrysemys_picta Chubutemys_copelloi Condorchelys_antiqua Dermatemys_mawii Dermochelys_coriacea Dinochelys_whitei Dorsetochelys_delairi Dracochelys_bicuspis Echmatemys_wyomingensis Eileanchelys_waldmani Elseya_dentata Emarginachelys_cretacea Emys_orbicularis Erymnochelys_madagascariensis Eurotestudo_hermanni Gaffneylania_auricularis Geoclemys_hamiltonii Glyptops_plicatulus Gopherus_polyphemus Hangaiemys_hoburensis Heckerochelys_romani Helochelydra_nopcsai Hoplochelys_crassa Indochelys_spatulata Judithemys_sukhanovi Jurassichelon_oleronensis Kallokibotion_bajazidi Kayentachelys_aprix Keuperotesta_limendorsa Kinosternon_flavescens Lissemys_punctata Macroclemys_schmidti Macroclemys_temminckii Meiolania_platyceps Mesodermochelys_undulatus Mongolemys_elegans Mongolochelys_efremovi Myuchelys_latisternum Naomichelys_speciosa Neurankylus_eximius Ninjemys_oweni Niolamia_argentina Notoemys_laticentralis Notoemys_oxfordiensis Notoemys_zapatocaensis Ordosemys_leios Otwayemys_cunicularius Palaeochersis_talampayensis Patagoniaemys_gasparinae Peligrochelys_walshae Pelodiscus_sinensis Pelomedusa_subrufa Phrynops_geoffroanus Plastomenus_aff._thomasii Platychelys_oberndorferi Platysternon_megacephalum Plesiobaena_antiqua Plesiochelys_etalloni Pleurosternon_bullockii Podocnemis_expansa Portlandemys_macdowelli Prochelidella_cerrobarcinae Proganochelys_quenstedtii Proterochersis_porebensis Proterochersis_robusta Protochelydra_zangerli Santanachelys_gaffneyi Siamochelys_peninsularis Sichuanchelys_chowi Sichuanchelys_palatodentata Sinemys_lens Solnhofia_parsonsi Staurotypus_triporcatus Sternotherus_odoratus Stylemys_nebrascensis Thaichelys_ruchae Toxochelys_latiremis Trachemys_scripta Trinitichelys_hiatti Waluchelys_cavitesta Warkalania_carinaminor Xenochelys_formosa Xinjiangchelys_wusu Yaminuechelys_maior Yehguia_tatsuensis 
	;

END;


BEGIN CHARACTERS;
	TITLE  matriz_ppal;
	DIMENSIONS  NCHAR=276;
	FORMAT DATATYPE = STANDARD RESPECTCASE GAP = - MISSING = ? SYMBOLS = "  0 1 2 3 4 5 6 7 8 9";
	CHARSTATELABELS 
		1 'Abdominal A*' /  'present, with medial contact' 'present, medial contact absent' absent,
		2 'Abdominal B*' /  two_pairs one_pair absent,
		3 Anal_A /  only_cover_parts_of_the_xiphiplastra anteromedially_overlap_onto_hypoplastra,
		4 'Antrum postoticum A*' /  antrum_postoticum_absent incipient fully_developed,
		5 Antrum_postoticum_B /  enlarged_and_laterally_enclosed enlarged_but_not_closed_laterally,
		6 Basiocccipital_B /  'deep C-shaped concavity between basioccipital tubera absent' 'deep C-shaped concavity present',
		7 Basioccipital_A /  with_two_or_one_ventral_basioccipital_tubercle tubercle_absent,
		8 Basisphenoid_A /  rostrum_basisphenoidale_flat 'rod-like, thick, and rounded',
		9 Basisphenoid_B /  paired_pits_on_ventral_surface_absent 'present, restricted to the basisphenoid' 'present in the basisphenoid (basisphenoid highly rugose) and developing posteriorly reaching the basioccipital' present_in_in_the_basisphenoid_and_pterygoid_or_in_the_pterygoid,
		10 Basisphenoid_C /  'reduced to a v-shaped basisphenoid trapped between the pterygoids and the basioccipital absent' 'reduced to a v-shaped basisphenoid trapped between the pterygoids and the basioccipital present',
		11 Basisphenoid_D /  'Basisphenoid shape not triangular (pentagonal/quadrangular)' triangular,
		12 Canalis_caroticum_C /  pattern_A pattern_B pattern_C,
		13 Canalis_caroticum_D /  junction_of_palatine_artery_and_internal_carotid_artery_not_enclosed_in_bone enclosed_in_bone,
		14 Canalis_caroticum_E /  canalis_carotici_interni_posterior_to_bifurcation_in_ac_and_ap_not_covered_ventrally_by_bone covered_ventrally_by_bone,
		15 'Canalis caroticum F* ' /  arteria_palatina_enters_the_skull_through_the_interpterygoid_vacuity_or_intrapterygoid_slit enters_the_skull_through_the_foramen_caroticum_laterale_between_bs_and_pt all_ots_path_inside_the_skull,
		16 Canalis_caroticum_G /  'fpcci (entrance of internal carotid artery into the skull) absent' formed_by_pterygoid formed_by_pterygoid_and_basisphenoid 'formed by pro, pro and bs, or pro and pt' formed_by_bs,
		17 'Carapace A*' /  carapacial_scutes_present partially_present absent,
		18 'Carapace B*' /  tricarinate_carapace_absent 'present, but only slightly' present_and_pronounced,
		19 Carapace_C /  absent present,
		20 Carapace_D /  sculpturing_of_the_shell_absent present,
		21 Carapace_E /  sculpturing_of_the_shell_like_in_Hydromedusa like_in_Pleurosternon like_in_trionychians like_in_Naomichelys,
		22 Carapace_F /  the_width_of_the_posterior_half_of_carapace_is_the_same_or_is_slightly_wider_than_the_anterior_half_ 'pentagonal in shape, with the anterior border more or less straight and the posterior half tapering posteriorly',
		23 Caudal_A /  tail_club_present absent,
		24 Caudal_B /  all_centra_amphicoelous formed_centra,
		25 Caudal_C /  anterior_caudal_vertebrae_procoelous_or_platycoelous anterior_caudal_vertebrae_opisthocoelous,
		26 Caudal_D /  posterior_caudal_vertebrae_procoelous_or_platycoelous posterior_caudal_vertebrae_opisthocoelous,
		27 'Cervical A*' /  'cervicals absent, carapacial scutes otherwise present' one_cervical_present more_than_one_cervical_present,
		28 Cervical_articulation_A /  not_formed formed,
		29 Cervical_articulation_H /  '8(dorsal' '8)dorsal' 'none, vertebrae only meet at zygapophyses',
		30 Cervical_articulation_I /  double_articulation_between_5th_and_6th_absent present,
		31 Cervical_articulation_J /  double_articulation_between_6th_and_7th_absent present,
		32 Cervical_articulation_K /  'central articulation cervical 6-7 concave-convex' platycoelous,
		33 Cervical_articulation_L /  double_articulation_between_7th_and_8th_absent present,
		34 Cervical_rib_A /  present absent,
		35 Cervical_vertebra_B /  ventral_keels_absent_or_slightly_developed_in_all_vertebrae ventral_keels_more_developed_on_posterior_vertebrae,
		36 Cervical_vertebra_C /  'cervical centrum 8<7 absent' present,
		37 Cervical_vertebra_D /  triangular_diapophyses_absent triangular_diapophyses_present,
		38 Cervical_vertebra_E /  biconvex_cervical_vertebra_in_the_middle_of_the_neck_absent present,
		39 Cervical_vertebra_F /  biconvex_cervical_vertebra_in_the_middle_of_the_neck_2nd 3rd 4th 5th,
		40 Cervical_vertebra_G /  biconcave_cervical_vertebra_absent present,
		41 Cervical_vertebra_H /  total_height_of_centra_and_neural_arch_longer_than_the_anteroposterior_length_of_the_cervical_centra_ total_height_of_centra_and_neural_arch_much_shorter_than_the_anteroposterior_length_of_the_cervical_centra_,
		42 Cervical_vertebra_I /  neural_arch_on_8th_cervical_not_modified neural_arch_on_8th_cervical_modified_with_the_postzygapophyses_pointing_anteroventrally,
		43 Cervical_vertebra_J /  postzygapophyses_not_united_in_midline postzygapophyses_united_in_midline,
		44 Cervical_vertebra_K /  ventral_process_on_cervical_8_absent 'present well developed (as tall or taller than the high of the centrum)',
		45 'Cervical vertebra L*' /  'eighth presacral vertebra co-ossified with the carapace and succeeding vertebrae' 'eighth presacral vertebra has an intermediate (transitional) cervico-dorsal morphology, can be sutured to the carapace but not to the succeeding vertebrae' 'eighth presacral vertebra free from the carapace and succeeding vertebrae, movable',
		46 Chevron_A /  present_on_nearly_all_caudals absent_or_poorly_developed_along_posterior_caudals,
		47 Coracoid /  'flat, sub-ovoid or with rounded posteromedial edge (bee-wing shaped)' 'flat, rectangular or with a distinctly angular posteromedial edge' 'columnar, at least at its base',
		48 Coracoid_foramen_A /  lenght_of_the_coracoid_foramen_less_than_half_of_the_length_of_the_glenoid_fossa lenght_of_the_coracoid_foramen_more_than_half_of_the_length_of_the_glenoid_fossa,
		49 Costal_A /  medial_contact_of_costal_I_absent present,
		50 'Costal B*' /  medial_contact_of_posterior_costals_absent medial_contact_of_up_to_three_posterior_costals_present medial_contact_of_all_costals_present,
		51 Costal_C /  'absent, costals fully or almost fully ossified, fontanelles abs or red' present,
		52 Costal_D /  absence_of_alternative_short_and_long_ends_in_the_lateral_part_of_the_costals presence,
		53 Costal_E /  10_pairs 9_pairs 8_pairs_or_less,
		54 Cranial_scale_P /  scale_J_formed_by_several_scales scale_J_formed_by_only_one_scale,
		55 Cranial_scute_B /  scute_D_meeting_in_midline_no yes,
		56 Cranial_scute_C /  scute_X_much_smaller_than_D_scute_no yes,
		57 Cranial_scute_D /  X_scute_partially_separates_G_scales_no yes,
		58 Cranial_scute_E /  'scutes A, B, and C forming a continuous posterolateral shelf yes' no,
		59 Cranial_scute_F /  D_scute_high low,
		60 Cranial_scute_G /  B_scute_a_recurved_horn_no yes,
		61 Cranial_scute_H /  B_scute_in_cross_section_triangular round,
		62 Cranial_scute_I /  scute_B_and_D_in_contact_yes no,
		63 Cranial_scute_J /  A_scute_small_and_not_forming_a_large_shelf_no yes,
		64 Cranial_scute_K /  A_scute_small_A_scute_very_large A_scute_comparable_in_size_to_B_scute,
		65 Cranial_scute_L /  Y_and_Z_scutes_relatively_larges_mall large,
		66 Cranial_scute_M /  Y_scute_pentagonal_pointing_posteriorly_and_separating_the_medial_contact_of_G_scutes rectangular_not_separating_the_medial_contact_of_G_scutes,
		67 Cranial_scute_N /  H_scute_present absent,
		68 Cranial_scute_O /  scale_F_formed_by_several_scales scale_F_formed_by_only_one_scale,
		69 Cranial_scutes_A /  present absent,
		70 Dentary_A /  medial_contact_of_dentaries_fused sutured_only,
		71 Diploid_number_A /  50 52 54 56 66_o_68 '28-34' 58,
		72 Dorsal_epiplastral_process_A /  'lateroventroposterior excavation present, resulting in a distinct depression lateral to the anterior part of the medial ridge on the visceral surface of the entoplastron, partially roofed dorsally by the base of the dorsal epiplastral process' 'lateroventroposterior excavation absent, no dorsally roofed depression in that area',
		73 Dorsal_epiplastral_process_B /  'posterior relative to the body wall, separated from the rugose, scute-covered areas of the gular and extragular projections by a band of smooth bone and a flexure' 'abutting the body wall, the anterior surface of the dorsal epiplastral process lies in the same plane and constitutes a continuation of the scute-covered surface of the extragular projection',
		74 Dorsal_epiplastral_process_C /  'base distinctly broadened ventrally in anterior view, triangular, forming an extension of the ascending dorsolateral edge of the extragular projection' 'base narrow, clearly separated from the dorsolateral edge of the extragular projection by a distinct difference in the angle between these structures',
		75 Dorsal_epiplastral_process_D /  'located closer to the midline than to the lateral edge of the anterior plastral lobe, not extending significantly beyond the lateral extent of the gular scutes' 'located more laterally, about halfway or more between the midline and the lateral edge of the anterior plastral lobe',
		76 'Dorsal rib A*' /  'length first thoracic rib long, extends a half or more than a half of the length of costal 1' extends_less_than_a_half_of_costal_1,
		77 Dorsal_rib_B /  contact_of_the_two_last_dorsal_rib_pairs_with_costals_present absent,
		78 Dorsal_rib_C /  'last dorsal rib long, contacting peripherals' last_dorsal_rib_short,
		79 Dorsal_rib_D /  'articulation tubercule on the anterior face of the first thoracic rib absent, smooth anterior face' present,
		80 'Dorsal rib E*' /  more_than_10_pairs 10_pairs 9_pairs_or_less,
		81 Dorsal_vertebra_A /  anterior_articulation_of_first_dorsal_centrum_faces_at_most_slightly_anteroventrally faces_strongly_anteroventrally,
		82 Dorsal_vertebra_B /  'cylindrical, longer than wide, keeled ventrally' 'smooth and flat ventrally, hexagonal in shape',
		83 Dorsal_vertebra_C /  'costo-vertebral tunnel wide anteriorly and posteriorly' wide_all_along_the_entire_lenght_of_the_thoracic_vertebrae small_the_entire_lenght,
		84 Entoplastral_scute /  absent present,
		85 Entoplastron_A /  anterior_entoplastral_process_present absent,
		86 Entoplastron_B /  size_of_posterior_entoplastral_process_long short,
		87 Entoplastron_C /  distinct_posterolateral_entoplastral_process_present absent,
		88 Entoplastron_D /  'entoplastron V-shaped absent' present,
		89 Entoplastron_E /  present absent,
		90 Entoplastron_F /  entoplastron_tightly_sutured_with_hyoplastron_yes no,
		91 Epiplastron_A /  epiplastra_and_entoplastron_narrow_and_elongate_absent present,
		92 Epiplastron_B /  thick_anterior_border thick_anterior_border_absent,
		93 'Epiplastron C*' /  dorsal_process_present_and_in_contact_with_the_carapace 'present, osseous contact with carapace absent' absent,
		94 Epipterygoid_A /  'present, rod-like' 'present, laminar' absent,
		95 Eustachian_tube /  not_enclosed_in_bone enclosed_in_bone,
		96 Exoccipital_A /  medial_contact_of_exoccipitals_dorsal_to_foramen_magnum_absent present,
		97 Extragular_A /  present absent,
		98 Extragular_B /  medial_contact_of_extragulars_absent 'present, contacting one another anterior to gulars' 'present, contacting one another posterior to gulars',
		99 Extragular_D /  not_reaching_the_entoplastron reach_the_entoplastron,
		100 Extragular_edge_A /  'anterior edge convex, straight, or nearly straight' 'anterior edge distinctly concave in a horn-like fashion',
		101 Extragular_edge_B /  lateral_or_anterolateral_tip_sharp lateral_or_anterolateral_tip_rounded,
		102 Extragular_edge_C /  'ventral deflection of the anterior edge present, the process concave ventrally and comma shaped in cross-section' 'ventral deflection of the anterior edge absent, the process flat or convex ventrally and V- or U-shaped in cross-section',
		103 Extragular_process_B /  'dorsal, anterolaterally or laterally directed ridge extending from the tip of the extragular process to the base of the dorsal epiplastral process present and distinct' absent_or_weak,
		104 'Extragular process B*' /  'large, projected about third or more of the extragular scute area' 'minor, the anterolateral edge of the anterior plastral lobe gently scalloped' 'none, the anterolateral edge of the anterior plastral lobe even',
		105 Extragular_process_C /  dorsal_surface_of_the_projection_convex dorsal_surface_distinctly_concave_in_the_posterolateral_part_of_the_projection,
		106 Femur_A /  articular_surface_of_femoral_head_triangular_in_dorsal_view rectangular_to_oval,
		107 Fenestra_perilymphatica_A /  large relatively_small,
		108 Foramen_jugulare_posterius_A /  separated_from_fenestra_postotica coalescent_with_fenestra_postotica,
		109 Foramen_jugulare_posterius_B /  separated_from_fenestra_postotica_by_pterygoid separated_by_opisthotic_and_or_exoccipital,
		110 'Foramen nervi hypoglossi (XII)' /  not_covered_ventrally_by_an_extension_of_the_pterygoid_and_the_basioccipital covered_ventrally_by_an_extension_of_the_pterygoid_and_the_basioccipital covered_ventrally_by_an_extension_of_the_bo,
		111 Frontal_A /  frontal_contribution_to_orbit_absent present,
		112 Frontal_B /  not_fused fused,
		113 Gular_A /  one_pair only_one_scute,
		114 Gular_edge /  'spiky, distinctly conical' rounded_at_the_end_to_straight 'spiky, minor part of the scute width contributing to the spike',
		115 'Gular process*' /  'large, projected about third or more of the gular scute area' 'minor, the anterior edge of the anterior plastral lobe gently scalloped' 'none, the anterolateral edge of the anterior plastral lobe even',
		116 Humeral_A /  1_pair 2_pair_subdivided_by_a_plastral_hinge,
		117 Humeral_B /  'humero-pectoral sulcus only in the hyoplastra' 'humero-pectoral sulcus crossing the entoplastron',
		118 Humerus_A /  ectepicondylar_foramen_in_a_channel only_a_groove,
		119 Humerus_B /  shoulder_present 'shoulder absent: pleurodires',
		120 Humerus_C /  lateral_process_in_the_proximal_end_of_the_humerus 'displaced from the proximal end, located in the shaft of the humerus',
		121 Humerus_D /  lateral_process_seen_in_dorsal_view lateral_process_not_seen_in_dorsal_view,
		122 Humerus_E /  length_of_the_humerus_two_times_or_less_than_the_width_of_the_proximal_end length_of_the_humerus_more_than_two_times_the_width_of_the_proximal_end,
		123 'Hyo-hypoplastron A' /  not_fused fused,
		124 Hyomandibular_nerve_A /  'path of hyomandibular branch facial nerve through cranio-quadrate space parallel to vena capitis lateralis' independent_to_vena_capitis_lateralis,
		125 Hyoplastron_A /  axillary_buttresses_contact_peripherals_only peripherals_and_first_costal,
		126 'Hyoplastron B*' /  axillary_buttress_terminates_on_peripheral_2_or_1 terminates_on_peripheral_3 terminates_on_peripheral_4,
		127 Hypoischium_A /  present absent,
		128 Hypoplastron_A /  inguinal_buttresses_contact_peripherals_only peripheral_and_costal_V 'peripherals, costal V, and costal VI',
		129 Hypoplastron_B /  Inguinal_buttress_terminates_on_peripheral_8 7 6,
		130 Ilium_A /  elongated_iliac_neck_absent present,
		131 Ilium_B /  iliac_scar_extends_from_costals_onto_the_peripherals_and_pygal 'in costals only or reaching pygal, but it does not extend onto peripherals',
		132 Ilium_D /  posterior_notch_in_acetabulum_absent present,
		133 Ilium_E /  thelial_process_absent present,
		134 Inframarginal_A /  present absent,
		135 Inframarginal_B /  3_or_more 2,
		136 Inframarginal_C /  axillar_and_inguinal_not_in_contact axillar_and_inguinal_in_contact,
		137 Intercaudal_and_caudal_scutes /  absent present,
		138 Intergular_A /  absent present,
		139 Ischium_A /  with_lateral_processes_absent with_lateral_processes_present,
		140 Jugal_A /  'jugal-squamosal contact present' absent,
		141 Jugal_B /  jugal_participation_to_upper_temporal_rim_absent present,
		142 'Jugal-quadrate contact' /  'jugal clearly not in contact with quadrate, quadratojugal broad' 'jugal nearly or clearly in contact with quadrate, quadratojugal reduced',
		143 Lacrimal_A /  present absent,
		144 Manus_A /  most_digits_with_two_shortened_phalanges most_digits_with_three_elongate_phalanges,
		145 Manus_and_Pes_A /  carpal_and_tarsal_elements_not_flattened flattened,
		146 Manus_and_Pes_B /  'hyperphalangy manus digits 4 and 5, pes digit 4 no' yes,
		147 'Manus B*' /  paddles_absent short_paddles_present elongate_paddles_present,
		148 'Manus C*' /  flippers_absent short_flippers_present elongate_flippers_present,
		149 Marginal_A /  marginal_scales_overlap_onto_costals_absent present,
		150 Marginal_B /  'serration of posterior marginal scutes in adults pronounced, rounded tips of underlying peripherals' 'serration of posterior marginal scutes in adults pronounced, spiky tips of underlying peripherals' weak_or_no_serration_of_posterior_marginal_scutes_in_adults,
		151 Maxilla_A /  do_not_contact_each_other_in_ventral_view contacts_each_other_in_ventral_view,
		152 Maxilla_B /  upper_triturating_surface_not_involving_palatine_or_its_contribution_is_minor involving_palatine,
		153 Maxilla_C /  'secondary palate formed by premaxilla, maxilla, and vomer, palatines not contacting in midline absent' 'formed by premaxilla, maxilla, and vomer, palatines not contacting in midline present',
		154 'Maxilla D* ' /  triturating_surface_with_only_labial_ridge_present labial_and_lingual_ridge_present 'labial, lingual and accessory ridges present',
		155 Maxilla_E /  accessory_ridge_on_maxilla_present_all_along_the_triturating_surface accessory_ridge_only_in_some_sectors_of_the_triturating_surface,
		156 'Mesoplastron A*' /  2_pairs_of_meso_with_medial_contact 1_pair_of_meso_with_medial_contact 1_reduced_pair absent,
		157 Multiple_osteoderms_forming_peripherals /  absent present,
		158 Musk_ducts_A /  absent present,
		159 Nasal_A /  present absent,
		160 Nasal_B /  nasals_contact_another_medially_along_their_entire_length medial_contact_of_nasals_partially_or_fully_hindered_by_long_anterior_fl,
		161 Nasal_C /  dorsal_exposure_of_nasal_large greately_reduced_relative_to_that_of_all_other_elements,
		162 Neural_A /  'neural formula 6>4<6<6<6<6 absent' present,
		163 Neural_B /  'irregular in shape, wider than long' 'regular, often hexagonal, longer than wide',
		164 Nuchal_A /  cervical_articulates_with_nuchal_along_a_blunt_facet articulation_absent cervical_articulates_with_nuchal_along_a_raised_pedestal,
		165 'Nuchal B*' /  elongate_costiform_process_of_nuchal_absent 'present, process crosses peripheral I to contact pe II and even III' 'present, costiform process contacts peripheral 3',
		166 Nuchal_C /  wider_than_long longer_than_wide_or_as_long_as_wide,
		167 Nuchal_emargination /  absent_or_indistinct 'present, excludes peripheral 1' 'present, includes peripheral 1' 'present, includes peripheral 2',
		168 Opisthotic_A /  loosely_articulated tightly_sutured,
		169 Opisthotic_B /  depressions_for_musculature_absent present,
		170 'Opisthotic C*' /  ventral_ridge_on_opisthotic_absent 'present, with an incipient enclosed middle ear region' 'present, but modified with a enclosed middle ear region',
		171 'Opisthotic D2*' /  'processus interfenestralis, present, robust, not reaching the floor of cavum a-j' 'present, robust, reaching the floor of cavum a-j' 'present, small, reaching the floor of cavum a-j',
		172 Palatine_A /  palatine_contribution_to_anterior_extension_of_lat_braincase_absent 'present, well-developed',
		173 Parietal_A /  'parietal-squamosal contact present' absent,
		174 Parietal_B /  'parietal contact with pt, epipt, and/or palatine absent' present,
		175 Parietal_C /  lenght_of_anterior_extension_of_the_lateral_braincase_wall_inter elongated 'short, enclosing the foramen nervi trigemini',
		176 Parietal_D /  overhanging_process_of_the_skull_roof_absent present,
		177 Parietal_E /  processus_inferior_parietalis_forming_posterior_margin_for_nerv_trigemini_absent ..._present,
		178 Parietal_F /  not_contribute_to_the_processus_trochlearis_oticum contributes_to_the_processus_trochlearis_oticum,
		179 Parietal_G /  'forming part of the foramen stapedio-temporalis' not_forming,
		180 'Parietal H*' /  'absent or weak, foramen stapedio-temporale concealed in dorsal view' 'moderate, f.s.t. but not entire processes trochlearis exposed in dorsal view' 'strong, entire processus trochlearis exposed in dorsal view',
		181 Pectoral_A /  present absent,
		182 Pectoral_B /  'antero-posteriorly developed' 'very short antero-posteriorly',
		183 'Pectoral girdle A*' /  'horizontal plate with a dorsal process, not triradiate, bridge closing coracoid foramen as wide or wider than the width of the coracoid foramen' 'horizontal plate with a dorsal process, not triradiate, bridge closing coracoid foramen narrower than the width of the coracoid foramen' 'trirradiate, bridge inexistent',
		184 Pectoral_girdle_B /  pectoral_girdle_outside_rib_cage pectoral_girdle_inside_rib_cage,
		185 Pelvic_girdle /  ischium_covered_ventrally_by_the_plastron 'ischium not covered ventrally by the plastron, ischium seen in ventral view',
		186 Pelvis_A /  'pelvis-shell attachment by ligaments' sutured,
		187 'Pelvis B*' /  'two, small separated thyroid fenestrae' 'two, big separated fenestra or partially separated' coalescent,
		188 'Peripheral A*' /  more_than_11_pairs 11_pairs 10_pairs less_than_10_pairs,
		189 Peripheral_bones /  Posterior_peripheral_bones_without_internal_cavity posterior_peripheral_bones_with_internal_cavity,
		190 Pes_A /  claw_on_5th_digit_present absent,
		191 Pes_B /  metatarsal_V_functions_as_true_metatarsal metatarsal_V_functions_as_a_tarsal,
		192 Pes_C /  5_digits 4_digits,
		193 Plastral_kinesis_A /  anterior anterior_and_posterior,
		194 Plastral_kinesis_B /  between_hyo_and_hypoplastron 'between hyo and epi-entoplastron',
		195 Plastral_scutes_A /  present absent,
		196 Plastral_scutes_B /  pronounced_midline_plastral_sulcus_sinuous_absent present,
		197 Plastron_A /  connection_between_carapace_and_plastron_osseous ligamentous,
		198 Plastron_B /  central_plastral_fontanella_absent present,
		199 Plastron_C /  plastral_kinesis_absent present,
		200 'Postobital-maxilla contact' /  'absent, jugal forms part of the orbit' 'present, jugal excluded from the orbit',
		201 Postorbital_A /  'postorbital-palatine contact absent' 'present, foramen palatinum posterius situated posterior to the orbit',
		202 Prefrontal_A /  medial_contact_on_dorsal_skull_roof_absent medial_contact_on_dorsal_skull_roof_present,
		203 Prefrontal_B /  'prefrontal-vomer contact present' 'prefrontal-vomer contact absent',
		204 Prefrontal_C /  'prefrontal-palatine contact present' 'prefrontal-palatine contact absent',
		205 'Prefrontal D*' /  prefrontal_exposure_large reduced absent_or_near_absent,
		206 Prefrontal_E /  prefrontal_heavily_sculptured_present absent,
		207 Premaxilla_A /  external_nares_divided united,
		208 Premaxilla_B /  fusion_of_premaxilla_absent present,
		209 Premaxilla_C /  foramen_praepalatinum_present 'absent, premaxillae well-ossified' 'absent, foramen intermaxillaris present',
		210 Premaxilla_D /  exclusion_of_premaxilla_from_the_apertura_narium_externa_absent present,
		211 Premaxilla_E /  'distinct, medial premaxillary hook along the labial margin absent' present,
		212 Prootic_A /  dorsal_exposure_large dorsal_exposure_reduced_or_absent,
		213 Pterygoid_A /  pterygoid_teeth_present absent,
		214 'Pterygoid B*' /  basipt_process_present_and_movable_articulation basipt_process_present_and_sutured_articulation basipt_process_absent_and_sutured_articulation,
		215 Pterygoid_C /  triangular_in_shape reduced_to_an_interpterygoid_slit reduced_to_a_paired_foramen_caroticum_laterale,
		216 Pterygoid_C2 /  'Intrapterygoid slit extensive, completely covering fcb no' yes,
		217 Pterygoid_D /  'pterygoid-basioccipital contact absent' present,
		218 Pterygoid_E /  processus_trochlearis_pterygoidei_absent present,
		219 Pterygoid_F /  foramen_palatinum_posterius_present 'present, but open laterally' absent,
		220 Pterygoid_G /  medial_contact_of_pterygoids_present absent,
		221 Pterygoid_H /  pterygoid_contribution_to_foramen_palatinum_posterius_present absent,
		222 'Pterygoid I*' /  vertical_flange_on_lateral_process_absent 'present, almost all along the lateral process' reduced,
		223 Pterygoid_J /  not_reaching_the_exoccipitals reaching_the_exoccipitals,
		224 Pterygoid_K /  fossa_podocnemidoidea_absent present,
		225 Pterygoid_L /  processus_pterygoideus_externus_like_in_Proganochelys like_in_testudinoids like_in_Kayentachelys,
		226 Pterygoid_M /  basisphenoid_and_pterygoid_in_the_same_level 'Basisphenoid and pterygoid in different levels, step between both bones',
		227 Pubis_A /  'lateral process small, poorly developed, columnar' lateral_process_well_developed_and_flat,
		228 Pubis_B /  epipubis_process_osseous_or_calcified cartilaginous_or_absent,
		229 Pygal_notch /  absent present,
		230 Quadrate_A /  flooring_of_the_cranioquadrate_space_absent 'by pt, but pt does not cover the prootic' by_pt by_qu_and_pro,
		231 'Quadrate B + C*' /  'development of the c.t. shallow, but not developed antpost' 'shallow, but anteroposteriorly developed' deep_and_anteroposteriorly_developed,
		232 Quadrate_D /  precolumellar_fossa_absent large_and_deep,
		233 'Quadrate F: incisura columella auris*' /  'widely open, open all along its length, quadrate not completely rolled-up' 'quadrate completely rolled-up, quadrate-quadrate and/or quadrate-squamosal close to each other but not sutured ' 'partially closed, quadrate completely rolled-up, quadrate-quadrate and/or quadrate-squamosal sutured to each other' completely_closed,
		234 Quadrate_G /  processus_trochlearis_oticum_absent present,
		235 Quadrate_H /  processus_trochlearis_oticum_formed_by_a_grate_contribution_of_quadrate small_contribution_of_the_quadrate,
		236 Quadrate_I /  'quadrate-basisphenoid contact absent' present,
		237 Quadratojugal_A /  present 'absent, due to the presence of a deep lower temporal emargination',
		238 Quadratojugal_B /  'quadratojugal-maxilla contact absent' present,
		239 Quadratojugal_C /  'quadratojugal-squamosal contact below cavum tympani absent' present,
		240 Recessus_scalae_tympani_A /  'almost inexistent, not surrounded by bone' well_developed,
		241 Sacrum /  contact_of_the_neural_spines_of_sacral_vertebrae_with_carapace_ossified 'chondral, ligamentous or none',
		242 'Scapula A*' /  lamina_between_the_dorsal_process_of_the_scapula_and_the_acromion_well_developed 'lamina between the dorsal process of the scapula and the acromion reduced: Kallokibotion' lamina_between_the_dorsal_process_of_the_scapula_and_the_acromion_absent,
		243 Scapulocoracoid /  angle_between_coracoid_and_acromion_130_degrees_or_less more_than_130_degrees,
		244 Squamosal_A /  'squamosal-postorbital contact present' absent,
		245 Squamosal_B /  'squamosal-supraoccipital contact absent' present,
		246 'Squamosal C*' /  posterolateral_protuberances_developing_horns_absent small_protuberances big_protuberances_developed_as_horns,
		247 Squamosal_D /  long_posterior_process_protruding_beyond_condylus_occipitalis_absent present,
		248 Squamosal_E /  'Qu-Sq contact tightly sutured' wide_open,
		249 Stapedial_artery_A /  posterior_to_fenestra_ovalis_between_paraoccipital_process_and_qu anterior_to...,
		250 'Stapedial artery B*' /  relatively_large significantly_reduced_in_size absent,
		251 Stapedial_artery_C /  'foramen stapedio-temporalis located in the dorsal part of the otic region and points dorsally' located_in_the_anterior_wall_of_the_otic_region_and_points_anteriorly,
		252 Supracaudal /  supracaudal_scute_absent supracaudal_scute_present_as_defined_by_Gaffney_1990_for_Proganochelys,
		253 'Supramarginal A*' /  complete_row_present partial_row_present absent,
		254 Supraoccipital_A /  crista_occipitalis_poorly_developed protruding_significantly_posterior_to_the_foramen_magnum,
		255 Supraoccipital_B /  large_supraoccipital_exposure_to_dorsal_skull_roof_absent present,
		256 Supraoccipital_C /  horizontal_ventral_crest_in_the_supraoccipital_absent_or_poorly_developed_anteriorly horizontal_ventral_crest_present_along_all_the_crista_supraoccipitalis,
		257 'Suprapygal A*' /  none one_element two_elements more_than_2_elements,
		258 Supratemporal_A /  present absent,
		259 Tail_club_A /  with_three_spikes with_two_pairs_of_spikes_,
		260 Tail_ring_A /  absent present,
		261 Tail_ring_B /  closed_ventrally open_ventrally,
		262 Teeth_A /  'teeth present in premaxilla, maxilla, and dentary' 'teeth absent  in premaxilla, maxilla, and dentary',
		263 Upper_temporal_fossa_A /  present absent,
		264 Vertebral_A /  4 5,
		265 Vertebral_B /  'vertebral II-IV broader than pleurals' 'vertebrals II-IV narrower or as narrow as pleurals',
		266 Vertebral_C /  sulcus_between_V_3_and_4_on_neural_VI on_neural_V,
		267 Vertebral_E /  'first vertebral scute bell-shaped, wide anteriorly and tapering posteriorly into a narrower, rounded median process invading the area of the wide second vertebral scute' 'first vertebral scute subrectangular, hexagonal, or trapezoid with posterior edge roughly transverse and not significantly narrower than the anterior edge of the second vertebral scute' 'first vertebral scute bell-shaped but does not invade the area of the second vertebral scute',
		268 Vertebral_D /  Position_of_sulcus_between_vertebral_4_and_5_on_the_neural_series on_the_suprapygals on_the_costals,
		269 'Vomer A*' /  paired single 'single, greatly reduced',
		270 Vomer_B /  'vomer-pterygoid contact in palatal view present' 'absent, medial contact of palatines present',
		271 Vomer_C /  vomerine_and_palatine_teeth_present absent,
		272 Vomer_D /  'vomer-premaxilla contact present' absent,
		273 Vomer_E /  narrow_and_tall_ventral_crest_on_vomer_absent present_all_along_the_vomer,
		274 Vomer_F /  domed_palate_absent present,
		275 Xiphiplastron_A /  distinct_anal_notch_absent present,
		276 Xiphiplastron_B /  xiphiplastra_narrow_absent present ; 
	MATRIX
	Odontochelys_semitestacea           ?0?0?00??00-????--00--10---0-----00?0---?00?0000----2????????????????0?1011----0-0?00?00000?1???00?(0 1)010000?-??0001100010010?--0--0-?????00??0??10100-??-0--0--00000----?????0??0?-?00000100--???--00100??0??010??00?000-00?0??002-00-000?0-00??0?0?0?000???--00--0-0-01---?-??0???00
	Adocus_beatus                       01020?10001?01110011201???1100101111?0-011012?2-0(0 1)002???????????????00?????1?1??1??0111000012100000011?2??01-110012010001100001001-0100-00110011??00120102130?1--111010102211110011201210011?11?--010000010001100000122-100012102?01022031100001?2010010100?2101?1???111111?10100000
	Anosteira_ornata                    -?-2??1?0???????101120????1?????????????????????01002---------------1??????????????011100101??00---------?0???1?-----?????0002101?-??---0-?10?11??02-2?????3001--0110001022?1??001??--?10??2011?--1-100?01??011?200?122-1001(0 1)0?0?0??022031??000????100??10?0210?01???1111?1?1111??00
	Apalone_spinifera                   ---200100012112120112-1100-12010110100-01100212-01-02---------------104----10101-12-111101-12100---------001-110-----11011000-10-1-00-----011-110101--1001-3-01--01100-1022111100112--210023-110--1-1100010101112100122-100112101011-2203110000112010010100--10101-0-11-----1111000-
	Araripemys_barretoi                 1102001??00-11230211201100011000010?11001010212-01102????????????????1?----1???101201111011122?01--------??1-010011001?0010?11101????1--00?11-11000002?000-3001--0110111002?1110?-12002101?1?110--00110011??01100000122-01010000-0??0321?0-00001?2?10000?0102???11-0-1111110?11??010
	Australochelys_africanus            ???0-???00????0?0?10-?????????????????????????????????????????????????????????????????????????0????????????--0??????????????????????????????0?0????????001-????????????1110?0??1--?0????????????????0????????10??00??10-00000?00?-???11000-00?00???0?000?????0?-?????11??????0??01??
	Baena_arenosa                       01120110001?1122001110111120-----?0?1---000??0?-00002???????????????00?----001??0??01110000?2200021011?(0 1)??11-?100110000001001111?1-0000-0011001?????000001-20????01101010220011000?000210011????--00000000002110000?122-100002002000022011000001?2?0000010?0200-01-0-111111010100000
	Baptemys_wyomingensis               0102??1?001?11210110-011??111????1?1?1???????1?-00002---------------10?----1?1??1??01110000121001--------?0??01001101?????001111?1-1?00-00?10?11??00020002?30?1--01100110221111000?210210011011?--00000?010001100000122-1000(0 1)?002???022011000001?2?10000-2-02100?1???111111010100000
	Basilemys_variolosa                 010?????????????001120????11?????1?1?0-0????????0(0 1)00?????????????????0?----????????0111000012???0(0 2)101??1??????1?01201?????0?0?10?1-0001000?10?1000001??????30?1--11101110???1??00???00?10011???0--01000?01??0110?00?122-?0????????010?20?1??000????100?0???02???11???11111?0??1???00
	Boremys_pulchra                     01?20?10001?1122001110111020-----0001---????20??00002---------------10?----001?10??01110000?220002?011110?1???1001100?????001??1??-??00-00?1001?????01?1???10?00101100010220111000?100?100?1????--000001000021100000122-10001?00?0??022011000001???000001000200021-0-1111110101?0??0
	Caretta_caretta                     01010111011?11?10010-11100111001111101201000112-00102---------------003----1010110201110011121001--------101-0(0 1)00120?111-1000210?1-000??01010011102001-110-3001--0120011022001200010002100200110--001100010001101000122-1020-0101011022011100001120000011000210021-0-111111?10110001
	Carettochelys_insculpta             -?-20010001?11211011201100-11010110100-0110021?-01002---------------104----101011020111001012100---------?01-110-----001-100021011-01---0-0100110002--0000-3001--0110001022111100112--2100220110--1-1000010101112000122-100110101011022031100101?2?10010100-210111-0-11-----11110000
	'Chelodina (Macrochelodina) oblonga'01020010000?11230011001100111000010011311010?1?-12002---------------11?----1010?0021111000012211010011?2??01-2111--0011001011110111001--00010-110?00021100-30?0110010101002011100-12002101210110--000000101111100000122-01000000-001032020-11--1?2?100001010200011-0-1111-10101?0010
	Chelodina_longicollis               01020010000?11230011001100111000010011311010212-12002---------------112----101010021111000012211010011110101-2111--0011001011110111001--00010-110000021100-3010110-10101002011100-12002101210110--000000101111100000122-01000000-001032020-11--1120100001010200011-0-1111-1010110010
	Chelonia_mydas                      01010111011?11210010-11100111001111101201001112-00102---------------003----1010110201110011121001--------101-0100120?111-1000210?1-000??010100111?2002-11203001--01200010220012000100?2100210110--00110001?001101010122-1020-0101011022011000001120000011000210021-0-111112010110001
	Chelonoidis_chilensis               01020010001011210010-01100011010110101211101212-00012---------------101----1010110201110000021001--------?00101002100(0 1)0011000011?1-0001000010-10000002000203001--0010101022011100112012100110111--000000010001100000122-100010002001022031000001120100001000210021-0-111101010101110
	Chelonoidis_gringorum               010?????????????0010-0????0?????????????????????00012??????????????????????????????011100000????1--------???????01(0 1)001?0?10??????????01000??????????02?????300???00??10?????????????01??00110???--00000?????????????????????????????0??????????????????????02???2??????11110??????10
	Chelus_fimbriatus                   01020010000-11230210-01100111000011111311010212-00102---------------110----101010110111000012211021011110001-2101110110001011111111001--00010-110000010100-3011--0010101002001100-12002101210110--000000101011110000122-01000000-001032020-01--1120100001010200011-0-111111010100011
	Chelydra_serpentina                 11120010001011210010-01101111010111101201101202-00002???????????????001----1010111101110011?21001--------100??00012011000100021011-0000-00?10011??00010100-3001--00120010220111000?20?210011011?--001100010001100010122-100012102001022031000001120000001000210031-0-111111010100000
	Chinlechelys_tenertesta             ????????????????0010-????????????????????????????????????????????????????????????0???????????????????????0???????????????????????1?0?????????????????1??????1?????????????????????????????????????????????????????????????????????????????????????????????????????????????0?????????
	Chisternon_undatum                  01120110001?1122001??011??2110000?00?12???0??0??00002---------------10?????001??0??01110000??200021011?1??11-01001(0 1)00?0001001?11?1-000??0011001??????00101-10?0010110001022001100??100?10011????--00000000002110000?122-1000120020000220{1 2}1000001?2?00000100?2000?1?0-1111-1?10100000
	Chrysemys_picta                     01020010001011210010-01100111110111101211101212-00002---------------100----1010110201110000121001--------0001010021001001100111101-0001000110-11000002000203001--0110101022011100112012100110110--000000010001100001122-000012002001022011000001120100001000210011-0-111111010100010
	Chubutemys_copelloi                 ???2?000001?00100010-0????{0 1}11???0?????????0?2??-0?00????????????????????????????00???0?00?0??{0 1}0????????????1-000?????0????0??1??1??????????10?1??????2??0?-?01????1??001012?01?00??0??210??10???--0?1?00??00011?????112-0000?0000????12011?000?1???00?00?????100?1???1110?1?11101???
	Condorchelys_antiqua                ????-10?100?00000010-010--?0?----00?0---0?00?02-00001???????????????????????0????020001000????0??????????1?--0?0???0?00001????100???000-??1?????0?0002?????101???00????1011????0?-?00021001?0???--0?110?????????????110-00?0?000(0 2)000012000-0???0?????000????2??-2?-0-1110010???????0
	Dermatemys_mawii                    01020110001?11210010-011??111010111100-01101212-01002---------------103----1010110201110000?21001--------10010(0 1)0012001001100111001-0000001?10011000002000203011--011(0 1)0010221111000?2102100110110--000000010001100000122-10001200201002201100000112010000-2-0210011-0-111111010100010
	Dermochelys_coriacea                ---1-011001?1122201-?-1100-11001111101200000212-0-1-1---------------10?----10--10---1110011?2200---------?01-000-----111-1?00?10?1-00-----0001111?20--0001-3-01--0-20--1022000-00-10--210013-11???1-11-0010101100000122-1020-0001011-22010-0000112000001100-2100-1-0-11-----10100001
	Dinochelys_whitei                   01(0 1)????0????????0011101???10-----0???---????????00002????????????????0?????0?1?????01110000?1?0?000011?0??????1001000?????0??0??0????1--00?10?11??0012?????10?0?101??00?0??????00??000?100?1?11?--00000??0??1110?01???2-???????0?0??0?20?1??000????0?00?10?02???2????1110111??????00
	Dorsetochelys_delairi               ???2000?100?1120?????????????????????????????????????---------------1????????????????????????100???????????1-010???????????????????????????10?1???????0100-???001??????1012?01?0???0???????????????????0?0001110?00?122-1000020020???220{1 2}1?00001???0000010???00-?1???11?????10100???
	Dracochelys_bicuspis                ?????01?101?0111001??0????0110000011?0-010?02?2-00002---------------10?????001?1002????0011??100?????????1???010?????0?0010000?00???????0???0?1???00?20001-30????0110011022??1100?1???2100?1?0??--0?1100??0???10000?112-1000021020??022011000001120?000?1000??0?21-0-111111010100000
	Echmatemys_wyomingensis             010?????????????0010-0????1????????????????????-00002??????????????????----101???020111000012???1--------???????0(1 2)101?????0?10?111-?001000??????????02?????30????011010?????????????002100?10???--00000?????????????????????????????0??????????????????????02??????????1111(0 1)??????10
	Eileanchelys_waldmani               ???2?00?100-????0?10-?????1?????????????????????00002????????????????0??010????????01??0000?1???0??011?0???1-0100100??????0??????????0???0?1001??????20?0??10?00000??001012?0??0?-100???0??1????--0???0?000?111000001??-00????00?0??0120?0-00001???0?000?00020?-2????111001?1?100000
	Elseya_dentata                      01020010000?1123001??011??01100001?0113110?0212-12002---------------10?----1010100201110000?221000?011120001-?101120???0??011011011001--00?10-11??00011102030?0110-10?01002001100-?000210121011?--000000101111100000122-01000000-0??032020-01--1120100001010210-?1-0-1111-1010110010
	Emarginachelys_cretacea             ??020?100???????011??0?????11????1???1??????2?2-000?2---------------1????????1?1???011100?0??1001--??????1????1?0120???????00110?1-010??00?10011??0001?????30?1--0?12?010221111000????2100?1?11?--00100001000110000?122-100012??????022011??000??201000?10?0210??1???11111?01010??00
	Emys_orbicularis                    01020010001011210010-01100111010111101211101212-00002---------------100----1010110201010000121001--------0001000012011001100011011-00???00?10-110000020?00-3001--011010102201110011200210011011000001010010001100001122-0000120020?1022011000001120?00001000210011???111111010100000
	Erymnochelys_madagascariensis       01020010000-112-0010-011??011000010011001000212-01002---------------00?----101010020111000012210001011120101-?1011201??0??011011011001--00?10-11??0002010202011--0110101002011100-?000210121011?--00000011110110000?122-01000001-001032120-100011?01000010?0210011-0-11111102111-010
	Eurotestudo_hermanni                01020010001011210010-01100111010111101211101212-00012---------------10?----1010110201110000021001--------1001010011001001100101001-0001000110-10000000000203001--00101010220111001?2012100110111--000000010001100001122-100010002001022031000001120100001000210021-0-111111010101110
	Gaffneylania_auricularis            01?0010?000-01010?10-??11?11?????00?0???0?????????0????????00???????00???????????????????????{0 1}10???????????1-0???????00000??????????????????????????????????0??????????1012??????????????0????????0?1?????????10?000?21010????0??1???22011000?11?????200100?2????????11?????????????
	Geoclemys_hamiltonii                01020010001011210110-01100111010111101211101212-00002---------------10?----1010110201110000021001--------1001000021011001100111111-0001000111-110000020000-3011--0110101022011100112012100110110--00000?010001100001122-100012102001022011000001120100001000210021-0-111111010101110
	Glyptops_plicatulus                 0102?100100?001000111010??10-----?001---??0?2?2-00002---------------10?????0010?002011100001110?000011?2?1?1-21001(1 2)000000100111101-0000-00?10?1?????12?001-10?01101100010220?11?0??0002100?10???--000001?00?1110?01?112-1001020020??0220{1 2}1?00?01?20??00?100020?-21-0-11101101?1??000
	Gopherus_polyphemus                 01020010001011210010-01100111010111101211101212-00012---------------10(1 2)----1010110201110000021001--------1001010010000001100101101-0001000110-10000002000203001--0010101022011100112012100110111--000000010001100000122-100010002001022031000001?2?100001000210021-0-111111010101110
	Hangaiemys_hoburensis               01(0 1)20?1?100?01110010-0????111000010??120????????00002???????????????0??????1?1??0??011100011??001--------????01001100?????000??0?????00-00?10?1??????2010??30?0010?10?010220011000?100?1?0?1????--001000010001100000112-1001020020??022?11000001???0000010002100?1???111111010100000
	Heckerochelys_romani                010??1?0?00?00000010-0????10-----????---????2???0?002??????????????????1010?????0??01100001?1?0?000011120??1-01001200?????0?00100?-??00-?0?1??1?????02?????1010??0000001012?0??0?-?000?1?0??????--00110??00???1?????110-00?0?20020??012?0??0???1???0??0????0?0?-2?-0-??10?1?1?1???00
	Helochelydra_nopcsai                ???2010?3--?11210?113??????????????????????????-?????---------------10???????????????????????10????????????1-010???????001?????????????????1001???????-0-0-???0?1??????101??01?0??????21???????????????1000?1110?00?122-10?0?010?-???2201100010??1?000001????100?1???11???????1?????
	Hoplochelys_crassa                  110?????????????0210-?????1????????????????????-000????????????????????----101??????111000002???1--------???????0??0-?????0?00?0??-??00-?0??????????02?????3?????0?11???????????????1-21???1????--00000?????????????????????????????????????????12??????????2??????????111????????00
	Indochelys_spatulata                ????????????????0010-0??????????????????????2?2?00002??????????????????????????1????0??0000????????0??????????????????????0?????????????0??????????????????10????00??0?????????????????10???????--0???0?????????????????????????????0???????????????????????2???2??????10010??????00
	Judithemys_sukhanovi                01(0 1)20000101?01110010?011011110000?1101201(0 1)0121?-00002---------------?0?----1?10?00201110011?2?001--------??1?010012000000100001001-0000-00?10-110?0002??0??30????0110001022??1100??1002100?1?110--00100?01??011???0?112-1000021020??022011?00001?2??00001000210021-0-1111110101?0000
	Jurassichelon_oleronensis           01?20?10001?1121001????????0-----1??0---0?0?????0?0?????????????????0??????0??0??0???????????100??????????01-010???0???????010?????????????1001???????0?01-3??00101100010220011010?10??1????????--00?100000011100001122-1010-?1020???22011000001???00000100?2000?1???11?0?1?111000??
	Kallokibotion_bajazidi              01020100000?00100010-0?0--00-----?010---0?0?202-00002???????????????00?----?01???0201110000111?00000111200?1-0(0 1)00110(0 1)000000?10?101-0000-00?1001?????0200021(1 2)000001100001?12001?000?0002100{0 1}1????--000000?0??01000001112-10?0?000110002202100000111?0000010002?0021-0-111011011101?10
	Kayentachelys_aprix                 0101-100100?00000010-010--10-----00?0---??00?0?-00001???????????????01?1010000??0??00010000?100000001?110?0--010011000?00?0?001001-0000-00?1001???00020001-1010010000011011000-0--?00021001(0 1)0???--00100000001110?000010-000000002000012000-00000???000001000200-1?-0-111001-10100000
	Keuperotesta_limendorsa             00??????????????0010-0?0-?10-----0000---0000??00??0????????????????????0??00??0?00?0?0??????1??????????????????????0??????0????0?1?0000-???????????????????01???????0?0?????????????0001?10?0???--00000???????????????????????????001????????????01????????01??????????10?0????????0
	Kinosternon_flavescens              ?2020010001111210110-01100111???111101101101212-11002---------------103----11-021120---?1--121001--------10??0000111-1001100021011-1101101010?110?00020000-3001--01110010221111001121-21001201101100001?010001100000122-100010002011022031100101120100001100210011-0-111112010100000
	Lissemys_punctata                   ---200100012112120112-11---12010110100-01100212-01-02---------------104----10101-12-111101-12100---------1000110-----11011100-10-1-01-----011-110101--1000-3?01--01100-1022111100112--210023?110--1-1100010101112100122-100110101011-2203110000112010010100--10101-0-11-----1111000-
	Macroclemys_schmidti                ???2001?10101121????????????????????????????????????????????????????0????????????????????????100???????????01000???????????????????????????10?1???????0100-???1????????102??1110?012???????????????????0?1??0110?010122-1000?21020???22031000001???00000100??100?1??????????101000??
	Macroclemys_temminckii              11120010001011210010-01111111010111101201101202-00002???????????????001----1010110(0 1)01110011121001--------?0010000120?1000100021011-0000-001100110?00010100-3001--0012011022011100012002100110111--001100010001100010122-100?12102000022031000001120000001000110011-0-111111010100000
	Meiolania_platyceps                 ???00100000-01010010-00111111000000001200000202-000?211111111011110100?101000?0100{0 1}01010000?101000001110010??0000120?00000?101?001-00???00?1001000001(0 1)00021?00000??00001012001-00010??210011???0--001100000001(0 1)0000012111000(0 1)000110002201100001110001200100?2110?11111110?1?10101100
	Mesodermochelys_undulatus           -?-?????????????1010-01100?11000011001200000212-00102????????????????0?----101?10???1110011?2???---?????????????-??--111-10?0?10?1-00---0-0?????1?20-2?????300???012000?????????????--210011????--1-110???????????????????????????110???????????120????????-210?1?-0-??????-??????01
	Mongolemys_elegans                  01020000101?01110010-011001110101????1211101?0?-000?2---------------10?----1?1?110?01110000121??1--------00??01001100?????00101101-0?00-00?10-11??0002000203001--0110101022011100?12002100?10??0--0000000(0 1)0001100000122-1000000020??0220?10000011??000001000210?21-0-111111{0 1}10100000
	Mongolochelys_efremovi              0102110?200-00100010-01101111000000001110000202-0000(1 2)000001--011-00000?????000??00201010001?1000000011?1?101-00001100000010?001001-0000-?0?101110000020002110?001000002101200100001000210011??10--001100000001100001112-00000(0 1)00010??12011000001?100110010002100(1 2)1-0-111011010101100
	Myuchelys_latisternum               01020010100?1123001??01100011000010011311000212-12002---------------10?----101010020111000012210000011120?01-01011200?0001011011111001--00010-11??00011100-30?0110-10101002001100-1000210121011?--000000101111100000122-01000000-001032020-01--112?100001010210-11-0-1111-1010110010
	Naomichelys_speciosa                0102010?300?112100113010--?1100100010120010??02-00002---------------10?????001?1???1?110000???0?????11?2?1?1-?100??0?000010?011001-0000-0?1100110000?2?????10001101?000101??0??0?010002100{1 2}1?010--001101?0??1110?00?122-10????10?00?022011000?0?11000000?000210031-0-1110110??????00
	Neurankylus_eximius                 010??010001?1122001110????1?????????????????????00002??????????????????????001?????01110000??200000011?2??11-?1001200?????001??1??-??00-00??????????10?????10????0110001?22??11?00?100?100?1????--00000?00??11?????0122-10?0??00?0??02201100???1????000?1000200021???1111110???????0
	Ninjemys_oweni                      ????0?????????????????0??????????????????????????????1110000000110010???????????????????????????????????????????????????????????????????????0?1????????0021???0????????????????0???0??????????????????????????1??00???????0???????????2??????????????20??????1?0??11011?????1?1011??
	Niolamia_argentina                  ????010?000-01010?10-?0??????????????????????????????00000(0 1)00(0 1)000(0 1)1100???????????????????????{0 1}?0?????????????000???????????1???????????????10?1??????(0 1)0001-?0?000??????101?00??0?010????????0???????????00000110?00012101000?00011????20?1000011???0120???0??110?111011?????101011??
	Notoemys_laticentralis              0102?01?000?11230010-1????11?????10?1???1?0?2??-00002??????????????????????001?1?11011?0000????000101??1???1-0??11200010010?11100?1?01--00??????00??02?????200???0010001?02??????-??002101?1??10--00010????????????0?2??0?????00?0??0320?0-0???1?2???00010002???2?-0-??10011??????10
	Notoemys_oxfordiensis               01??????????????001??1?????1?????1????????0?2???0?00???????????????????????????????01110000?????001011?1????????11200??0?10?11?01?1?01--?0?????????????????200???00?00??????????????00?1011?????--00010???????????????????????????00????????????????????????2?????-0-??????????????0
	Notoemys_zapatocaensis              010?????????????0010-1????1?????????????????????00002??????????????????????00111?1101110000?????001011?0????????11200?????0?1{0 1}10011?01--00??????????02?????200???00?000?????????????00?101{1 2}1????--00010?????????????????????????????0???????????????????????2???2??????10011??????10
	Ordosemys_leios                     0112??0010??0?1?0010-0110111100000?00121?00?212-00002??????????????????????0?10?00?????00?-??100??0???????????10???0?0?00100001001-0000-0???0?1?????02?????30100101100010220?1100??20?210011??????0011?000000110000?112-10000??0?00?0220?1??000??2??000?10?0210?21-0-11111101010??00
	Otwayemys_cunicularius              11?2????????????001??0?11??110???0??0??1000??0??0?00?????????????????0?????0??0?00201???00??????000011?2????????01200?????0????02????00-00???????????????0-300??????0??????????????(0 1)00?1????????--00110?????????????????????????????0????1??????1?????????0?2??-????????0?1???????00
	Palaeochersis_talampayensis         ??00-00?000???0?0010-010---0-----1000---00002010??0??????????????????0?110100???00??0010000?0?00???0000001?--000??2??010010?0?00?0??0???01?10?000000?2??00-100000???0?01110000-1--?0??1110{0 1}?1???--00000?00?00100?00?110-000001000-00111000-00000?0000000????{0 1}00-?0-0-11?????0?1?0?00
	Patagoniaemys_gasparinae            01??????????????0010-0?11011?000000?01210?0??0??0??0???????????????????????0??0?00????????????????????????????????????????0?0{0 1}??{0 1}1-000????1?????????????????0??????000{1 2}?????????????00?1?0{1 2}?0?????0?1??????????????????????????????????????????????????????????????????10?1?????????
	Peligrochelys_walshae               ???2?10?200-0?1?0?10-??11111?00?000?012?0?0??0?-?????0???????????00000???????????????????????(0 1)0??????????0?1-000?????00001?1????????????????00??0?00?????1-?0????00???{1 2}1012??????01???21????0???????1??0?0?????0?000??2-0?????0??1????2011000??1?1???1?0100??1???????11?????????????
	Pelodiscus_sinensis                 ---20010001?112120112-11??-120?0110?00-01100212?01-02---------------1??----10-01-12-11110101?100---------1?1-110-----??0??00--?--????-----?11-1?01??--1000-3-01--01100-1022111100112--?10?23-??0--1-11000101011?2??0122-1001021010??-220311000011?010010100--10101-0-11-----11110000
	Pelomedusa_subrufa                  01020010000-11230010-01100011000010011001000212-01002---------------005----101010020111000012210000011110101-0101110010001011111011001--00010-11000000010202011--0110101002011100-12002101210110--000000111101100000122-01000000-001032120-(0 1)0001120100001010210011-0-11111102111-010
	Phrynops_geoffroanus                01020010100?11230010-01100111000010011311000212-01002---------------116----101010020111000012211000011110?01-2101120010001011111011001--00010-110000021100-3010110110101002001100-12002101210110--000000101111100000122-01000000-001032020-01--1120100001010200011-0-111111010110010
	Plastomenus_aff._thomasii           ---2?01?0012112120112-1???-?????????????????????01-02---------------10?----10??????-?????101?100---------??01110-----?????0?--?--????-----?11?1?????-?1000-3-01--01100-1022?1110?112--??0??3-???--1-1000?10?011----0122-1001121010??-22031100001???100?0?00--10101???11-----111100??
	Platychelys_oberndorferi            010?????????????0010-1?100111010110????1100021??00002??????????????????----00111011011100001????001011?2????????11200?????0?10?1010001--00??????????01?????201???001000?????????????00?10111????--00010???????????????????????????010???????????1??????????01???{1 2}?-0-??1001{0 1}??????10
	Platysternon_megacephalum           01020011001011210010-01101111010110101211100202-00002---------------102----1010111001110000121001--------1001000011000000100021021-0000-001100110?00020100-3011--0010011022011100010002100?10110--001001010001100010122-100012102001022031000101?20000001000210021-0-111111110100010
	Plesiobaena_antiqua                 01120110001?112200111010??111????000????????202?0000(1 2)---------------10?????001?10??01110000??20002?01??2??11-?1001200?????001?11?1-0?00-00?10?11??00000100-10?00101100010220111000?100?100?1?11?--00000(0 1)00002110000?122-1000020020??022011000001???0000010002000?1-0-111111010100000
	Plesiochelys_etalloni               01(0 1)20?10101?11210010?1????2?????????????????2?2-00002???????????????00?----001??0??01110000?21000000111(0 1)0?0???1001100??001001?1101-0?00-00?10011??00020101-30?00101100010120(0 1)10010?1002100?1011?--0(0 1)0(0 1)00010001100000122-1010020020??0220{1 2}100000????0000?1000210021???111011010100000
	Pleurosternon_bullockii             01020??0100?0010001110????00-----0???---??0?2???00002---------------1??????00?0??0201??0000??100000011?2??1???1011200?????0??1?101-0000-00?10?1?????1????0-10?01101?0001012001100??000?100?10???--000001?0??1110000?112-?00102?020??022011?0000?1??0000010?02?0?11???11101101?10??00
	Podocnemis_expansa                  01020010100?112-0010-01100011000010011001000?1?-01002---------------005----101010020111000012210000011?2?001-2101120111001011111011001--00010-11000002110212011--0110101002011100-10002101210110--000000111101100000122-01001001-001032120-10001?2?100001010210011-0-111111021110010
	Portlandemys_macdowelli             ???2?010101?1121????????????????????????????????????????????????????00???????????????????????100??????????01-010???????????0??????????????????1???????0101-???001??????10120?10010?1????????????????????010001100000122-1000021020???2201100???1????0000100??????1???11?????101000??
	Prochelidella_cerrobarcinae         010?????????????0010-0????1?????????????????????01002??????????????????----????????011100001????0000111101??????11200?????0?????????01--00??????????02?????200???01??10?????????????00??0??10???--00100?????????????????????????????0???????????1??????????02???1??????11110??????10
	Proganochelys_quenstedtii           0100-000000?00000010-000--10-----0000---00001010000?10011110-011100000?11010000100000000000?0?00001(0 1)0100110--0000000000000000?00?0-00???01?00?000000?10001-1?0000?100?{1 2}0000000-0--?0000110000000--00000000?000000001000-000001000-00100000-00000101000000?01000-?000-1100?1?00000100
	Proterochersis_porebensis           000?????????????0010-0?0??10-?????0?0?????0?000000000??????????????????0010?0?00001000?0000?1???00?0(0 1)(0 1)1000??????0(0 1)00?000010?0??0?1?0000-10???????????0?????010????11000?????????????0001{0 1}1000???--00000???????????????????????????001???????????000????????01??????????10?0???????10
	Proterochersis_robusta              000?????????????0010-0????1?????????????????0???000?0??????????????????0010?0?0000100010000?1???00?011100???????01000?????0?0??0?1?0000-10???????????0?????010????11000?????????????00??01000???--00000???????????????????????????001???????????0??????????01??????????10?0???????10
	Protochelydra_zangerli              111?0???0?????????1???????????????????????????????0????????????????????----?????????11100?1?2?001--------?0???0????0???????00??0?1-0?0???0?1001?????0??????3??1--??????10???11100???0??1?0??????--001000010?0110000?122-10001????0???220?1??000????0000?10???10??1???11?????101???00
	Santanachelys_gaffneyi              ???20?1?001?????001??01?????????01????????????2-00102???????????????00?????0?1??????1110010???00??????????????10??????????000110??-0????0??101111?10?2?101-30?00101?000102?011000??0??2100?1?11?--?0110000000110?00?122-1010-?0020??0220?1000001?200000?10??210?11???111001011100000
	Siamochelys_peninsularis            01(0 1)?????????????001110????1?????????????????????00002???????????????????????????????1?10000?????000011?2????????01200?????0??1?01????00-?0??????????02?????101???01?00??????????????00?????1????--01100????????????????????????????????????????????????????02???2??????11?10??????00
	Sichuanchelys_chowi                 010?????????????0010-0????1?????????????????????0?002??????????????????????????????01?10000?????000011?2????????01100?????0??????????00-00??????????00?????10????01??02?????????????00?????1????--00000?????????????????????????????0???????????????????????2???2??????10000??????00
	Sichuanchelys_palatodentata         01?2110?200?00100010-?1?????????????0???0????02-0?00?01?1??0--??-?0000?????????????01?10000???00000011?1??11-000011001?0?10??{0 1}??0????????0?1011??????20000-10?00001??021012?0??0???0002100{1 2}{0 1 2}????--0?1100?000(0 1)110000?012-00000{1 2}00{0 2}0???1201??00001?1?00000(0 1)???2100?1---11101001010??00
	Sinemys_lens                        01?2?00?10??0111001??01???0?????????????????????00002---------------10?????0???????011100101???0?????????????010???0??????0000?00????0??0??10?11000002???0-3010010110001022?111000?200?100?1?110--001(0 1)00?0??111??000122-00000?0020??022??1?0?001????000?100?210?21???1111110??1???00
	Solnhofia_parsonsi                  01020110001?11210010-110??10-----10?0---??????2-00002???????????????00???????1?????????0011??100?????????101-010???00??0010000100?-?????0??10?110000?2-110-30?00101??0010220(0 1)10000?10?2100?1?110--001100010001100000122-10000010100?022011000001?2??0000100?210031???111011?1110--00
	Staurotypus_triporcatus             ?2020010001111210210-0110?111010111101101101212-0(0 1)002---------------103----11-0210201110010121001--------10010000120-1001100021011-1101100011011??0002?000-3011--01110010221111001121-210022011?01000010010001100010122-100010002010022031100101120100001100210011-0-111111010100000
	Sternotherus_odoratus               ?2020010001111210110-01100111010111101101101212-11002---------------103----11-021020---?1--121001--------10010000111-1001100021011-11011010100110000020000-3011--01110010221111001121-210012011001000010010001100000122-100010002010022031100101120100001100210011-0-11111(1 2)010100000
	Stylemys_nebrascensis               01020????0?011210010-0????1???????????????????2-00002???????????????1??----????????011100001????1--------(0 1)????1001100100110?1112??-??01000110-10000002??0??3001--0??0?010???11?0???201210011?110--000000?1??011?????122-?0?????0??000?20?1?0000?12?10000???02???21???1111110??1???10
	Thaichelys_ruchae                   ?0??????????????0010-?????????????????????????????0????????????????????1010????0???0????????{0 1}???00?00(0 1)10(0 1)???????010??????????????1????????????????????????????????????????????????????????????????0?????????????????????????????????????????????????????????{0 1}???????????????????????
	Toxochelys_latiremis                01120010(0 1)11?11210010-?11??1110??01?10120?????02-00102---------------?0??????01??0???11100111??00???????????1-010???0??????0002101?-0?0?????101111?10020100-3001010120011022011?00011??2100?1?11?--001100010001100000122-1000021020???22011000001???00001100?210021-0-111111?10100001
	Trachemys_scripta                   01020010001011210010-0--??1--11011?-0121110?2-2-00012---------------100----1010-102011100001-1001--------0001010021001001100111101-0001000110-1-00--01000213001--0110111022001100112002100110--0--000000010001100001122-100012002001022011000001?20100001000210011-0-111111010100010
	Trinitichelys_hiatti                01?2001000??112200111?????10-----?00?---????????0?0??---------------10???????1??0??01110000??200001011?2??11-01001200?????001??1?????00-00?1001????????100-10?0010110?01022011100??100?100??????--00000000002110000?122-1000020020??0220110?0001???00000100?2000?1???111111?101?00?0
	Waluchelys_cavitesta                ?????00?000?????0010-0?0-????????????????????0?1???????????????????????1101????000???0??000?0??????000000??--?????2??????????????0-?????01???????????0??????0?????????0??10???????????1110{0 1}?1???--00000??????????????1??0?????00?-001??????????0?0?????????110?-??????????????????00
	Warkalania_carinaminor              ???00?????????????????????????????????????????????????11101--011????0?????????????????????????1????????????????????????????????????????????????????????????????????????????????????0??????????????????????????????????????????????????2011??????????????????????????????????????????
	Xenochelys_formosa                  ?20?????001?11210110-0????1?????????????????????01002---------------1??????????????011100001?1??1-----?-??????000110-?????0?02?01????01100????1?????020000-3011--011?10??????11001121-??0??2????--00000??10?0110?010122-?020-0??20??02???1?0????????00??11002???1????11111201?10?010
	Xinjiangchelys_wusu                 0112000?00??01110010-01???10?----10??---{0 1}?0?????0(0 1)002???1????????0??00?????????????01110000???00000011?1???1-010011000?0000?00100????00-00??0?11000002??0??30101111??011022????0??1{1 2}00?10??1??10--001000?0000110?00?11(1 2)-0000?{1 2}?020??0220110?0001????0000?000210021-0-11111101?1???00
	Yaminuechelys_maior                 010??01?000?11230011001???111000010?113110102??-01002---------------11?????1010?00?011100001????000??????1?1-?101??00??0??0?11110?0??1--00????1?????02??0??20?0?1011001100??0??0?-?2002101?10???--00110???????????0??22-?????000-0??0????0-????112??1000???0200011-0-111111???????10
	Yehguia_tatsuensis                  010?????????????001120?????????????????????????-??002??????????????????????????????01110000?????000011?2????????01200?????0???1??????00-001?????????1??????30?????1?????????????????002100?1????--01000?????????????????????????????0??????????????????????02???1?????????????????00

;

END;
BEGIN AUTHORS;
AUTHOR  NAME = Tomasz_Szczygielski CODE = Mru LASTSAVER;
AUTHOR  NAME = Tomasz_Szczygielski CODE = TS;
AUTHOR  NAME = Diego_Pol CODE = 0;
END;

BEGIN CODONS;
	CODESET * UNTITLED   =  universal:  1- 276;


END;

BEGIN NOTES;

	SUT   TAXON = 1 NAME = color INTEGER = 0;
	SUT   TAXON = 5 NAME = color INTEGER = 0;
	SUT   TAXON = 17 NAME = color INTEGER = 0;
	SUT   TAXON = 31 NAME = color INTEGER = 0;
	SUT   TAXON = 54 NAME = color INTEGER = 0;
	SUT   TAXON = 83 NAME = color INTEGER = 0;
	SUT   TAXON = 87 NAME = color INTEGER = 0;
	SUT   TAXON = 89 NAME = color INTEGER = 0;
	SUT   TAXON = 96 NAME = color INTEGER = 0;
	SUT   TAXON = 105 NAME = color INTEGER = 0;
	SUT   TAXON = 106 NAME = color INTEGER = 0;

	SU  T = 2 C = 1 N = color I = 4;
	SU  T = 5 C = 1 N = color I = 7;
	SU  T = 7 C = 1 N = color I = 4;
	SU  T = 8 C = 1 N = color I = 4;
	SU  T = 9 C = 1 N = color I = 4;
	SU  T = 10 C = 1 N = color I = 4;
	SU  T = 11 C = 1 N = color I = 4;
	SU  T = 13 C = 1 N = color I = 4;
	SU  T = 14 C = 1 N = color I = 4;
	SU  T = 15 C = 1 N = color I = 4;
	SU  T = 16 C = 1 N = color I = 4;
	SU  T = 18 C = 1 N = color I = 4;
	SU  T = 21 C = 1 N = color I = 4;
	SU  T = 22 C = 1 N = color I = 4;
	SU  T = 25 C = 1 N = color I = 4;
	SU  T = 27 C = 1 N = color I = 4;
	SU  T = 32 C = 1 N = color I = 4;
	SU  T = 35 C = 1 N = color I = 4;
	SU  T = 38 C = 1 N = color I = 4;
	SU  T = 39 C = 1 N = color I = 4;
	SU  T = 40 C = 1 N = color I = 4;
	SU  T = 41 C = 1 N = color I = 4;
	SU  T = 42 C = 1 N = color I = 4;
	SU  T = 46 C = 1 N = color I = 4;
	SU  T = 47 C = 1 N = color I = 4;
	SU  T = 48 C = 1 N = color I = 4;
	SU  T = 49 C = 1 N = color I = 4;
	SU  T = 54 C = 1 N = color I = 4;
	SU  T = 57 C = 1 N = color I = 4;
	SU  T = 58 C = 1 N = color I = 4;
	SU  T = 59 C = 1 N = color I = 4;
	SU  T = 61 C = 1 N = color I = 4;
	SU  T = 64 C = 1 N = color I = 4;
	SU  T = 65 C = 1 N = color I = 4;
	SU  T = 67 C = 1 N = color I = 4;
	SU  T = 73 C = 1 N = color I = 4;
	SU  T = 74 C = 1 N = color I = 4;
	SU  T = 76 C = 1 N = color I = 4;
	SU  T = 77 C = 1 N = color I = 4;
	SU  T = 78 C = 1 N = color I = 4;
	SU  T = 79 C = 1 N = color I = 4;
	SU  T = 80 C = 1 N = color I = 4;
	SU  T = 81 C = 1 N = color I = 4;
	SU  T = 83 C = 1 N = color I = 7;
	SU  T = 84 C = 1 N = color I = 4;
	SU  T = 86 C = 1 N = color I = 4;
	SU  T = 87 C = 1 N = color I = 6;
	SU  T = 89 C = 1 N = color I = 4;
	SU  T = 92 C = 1 N = color I = 4;
	SU  T = 93 C = 1 N = color I = 4;
	SU  T = 98 C = 1 N = color I = 4;
	SU  T = 99 C = 1 N = color I = 4;
	SU  T = 100 C = 1 N = color I = 4;
	SU  T = 104 C = 1 N = color I = 4;
	SU  T = 105 C = 1 N = color I = 7;

	SU  T = 2 C = 3 N = color I = 4;
	SU  T = 5 C = 3 N = color I = 7;
	SU  T = 8 C = 3 N = color I = 4;
	SU  T = 9 C = 3 N = color I = 4;
	SU  T = 11 C = 3 N = color I = 4;
	SU  T = 13 C = 3 N = color I = 4;
	SU  T = 14 C = 3 N = color I = 4;
	SU  T = 15 C = 3 N = color I = 4;
	SU  T = 16 C = 3 N = color I = 4;
	SU  T = 18 C = 3 N = color I = 4;
	SU  T = 22 C = 3 N = color I = 4;
	SU  T = 25 C = 3 N = color I = 4;
	SU  T = 32 C = 3 N = color I = 4;
	SU  T = 33 C = 3 N = color I = 4;
	SU  T = 35 C = 3 N = color I = 4;
	SU  T = 38 C = 3 N = color I = 4;
	SU  T = 39 C = 3 N = color I = 4;
	SU  T = 40 C = 3 N = color I = 4;
	SU  T = 42 C = 3 N = color I = 4;
	SU  T = 44 C = 3 N = color I = 4;
	SU  T = 48 C = 3 N = color I = 4;
	SU  T = 49 C = 3 N = color I = 4;
	SU  T = 51 C = 3 N = color I = 4;
	SU  T = 54 C = 3 N = color I = 4;
	SU  T = 57 C = 3 N = color I = 4;
	SU  T = 58 C = 3 N = color I = 4;
	SU  T = 59 C = 3 N = color I = 4;
	SU  T = 61 C = 3 N = color I = 4;
	SU  T = 64 C = 3 N = color I = 4;
	SU  T = 69 C = 3 N = color I = 4;
	SU  T = 73 C = 3 N = color I = 4;
	SU  T = 74 C = 3 N = color I = 4;
	SU  T = 76 C = 3 N = color I = 4;
	SU  T = 77 C = 3 N = color I = 4;
	SU  T = 79 C = 3 N = color I = 4;
	SU  T = 80 C = 3 N = color I = 4;
	SU  T = 81 C = 3 N = color I = 4;
	SU  T = 83 C = 3 N = color I = 7;
	SU  T = 84 C = 3 N = color I = 4;
	SU  T = 86 C = 3 N = color I = 4;
	SU  T = 87 C = 3 N = color I = 6;
	SU  T = 89 C = 3 N = color I = 4;
	SU  T = 93 C = 3 N = color I = 4;
	SU  T = 94 C = 3 N = color I = 4;
	SU  T = 95 C = 3 N = color I = 4;
	SU  T = 99 C = 3 N = color I = 4;
	SU  T = 105 C = 3 N = color I = 7;

	SU  T = 5 C = 4 N = color I = 7;
	SU  T = 6 C = 4 N = color I = 4;
	SU  T = 54 C = 4 N = color I = 4;
	SU  T = 69 C = 4 N = color I = 4;
	SU  T = 83 C = 4 N = color I = 7;
	SU  T = 84 C = 4 N = color I = 4;
	SU  T = 87 C = 4 N = color I = 6;
	SU  T = 105 C = 4 N = color I = 7;

	SU  T = 2 C = 7 N = color I = 12;
	SU  T = 3 C = 7 N = color I = 12;
	SU  T = 4 C = 7 N = color I = 12;
	SU  T = 5 C = 7 N = color I = 7;
	SU  T = 12 C = 7 N = color I = 12;
	SU  T = 52 C = 7 N = color I = 12;
	SU  T = 54 C = 7 N = color I = 4;
	SU  T = 83 C = 7 N = color I = 7;
	SU  T = 84 C = 7 N = color I = 4;
	SU  T = 87 C = 7 N = color I = 6;
	SU  T = 105 C = 7 N = color I = 7;

	SU  T = 2 C = 8 N = color I = 4;
	SU  T = 4 C = 8 N = color I = 4;
	SU  T = 5 C = 8 N = color I = 7;
	SU  T = 7 C = 8 N = color I = 4;
	SU  T = 10 C = 8 N = color I = 4;
	SU  T = 12 C = 8 N = color I = 4;
	SU  T = 13 C = 8 N = color I = 4;
	SU  T = 14 C = 8 N = color I = 4;
	SU  T = 16 C = 8 N = color I = 4;
	SU  T = 18 C = 8 N = color I = 4;
	SU  T = 19 C = 8 N = color I = 4;
	SU  T = 21 C = 8 N = color I = 4;
	SU  T = 22 C = 8 N = color I = 4;
	SU  T = 23 C = 8 N = color I = 4;
	SU  T = 25 C = 8 N = color I = 4;
	SU  T = 27 C = 8 N = color I = 4;
	SU  T = 32 C = 8 N = color I = 4;
	SU  T = 33 C = 8 N = color I = 4;
	SU  T = 35 C = 8 N = color I = 4;
	SU  T = 38 C = 8 N = color I = 4;
	SU  T = 39 C = 8 N = color I = 4;
	SU  T = 40 C = 8 N = color I = 4;
	SU  T = 42 C = 8 N = color I = 4;
	SU  T = 46 C = 8 N = color I = 4;
	SU  T = 47 C = 8 N = color I = 4;
	SU  T = 48 C = 8 N = color I = 4;
	SU  T = 49 C = 8 N = color I = 4;
	SU  T = 51 C = 8 N = color I = 4;
	SU  T = 52 C = 8 N = color I = 4;
	SU  T = 54 C = 8 N = color I = 4;
	SU  T = 55 C = 8 N = color I = 4;
	SU  T = 57 C = 8 N = color I = 4;
	SU  T = 59 C = 8 N = color I = 4;
	SU  T = 61 C = 8 N = color I = 4;
	SU  T = 67 C = 8 N = color I = 4;
	SU  T = 73 C = 8 N = color I = 4;
	SU  T = 74 C = 8 N = color I = 4;
	SU  T = 77 C = 8 N = color I = 4;
	SU  T = 78 C = 8 N = color I = 4;
	SU  T = 79 C = 8 N = color I = 4;
	SU  T = 80 C = 8 N = color I = 4;
	SU  T = 81 C = 8 N = color I = 4;
	SU  T = 82 C = 8 N = color I = 4;
	SU  T = 83 C = 8 N = color I = 7;
	SU  T = 84 C = 8 N = color I = 4;
	SU  T = 87 C = 8 N = color I = 6;
	SU  T = 93 C = 8 N = color I = 4;
	SU  T = 94 C = 8 N = color I = 4;
	SU  T = 95 C = 8 N = color I = 4;
	SU  T = 98 C = 8 N = color I = 4;
	SU  T = 99 C = 8 N = color I = 4;
	SU  T = 100 C = 8 N = color I = 4;
	SU  T = 105 C = 8 N = color I = 7;

	SU  T = 2 C = 9 N = color I = 4;
	SU  T = 3 C = 9 N = color I = 4;
	SU  T = 4 C = 9 N = color I = 4;
	SU  T = 5 C = 9 N = color I = 7;
	SU  T = 6 C = 9 N = color I = 4;
	SU  T = 7 C = 9 N = color I = 4;
	SU  T = 8 C = 9 N = color I = 4;
	SU  T = 10 C = 9 N = color I = 4;
	SU  T = 11 C = 9 N = color I = 4;
	SU  T = 12 C = 9 N = color I = 4;
	SU  T = 13 C = 9 N = color I = 4;
	SU  T = 14 C = 9 N = color I = 4;
	SU  T = 15 C = 9 N = color I = 4;
	SU  T = 16 C = 9 N = color I = 4;
	SU  T = 18 C = 9 N = color I = 4;
	SU  T = 19 C = 9 N = color I = 4;
	SU  T = 21 C = 9 N = color I = 4;
	SU  T = 22 C = 9 N = color I = 4;
	SU  T = 23 C = 9 N = color I = 4;
	SU  T = 25 C = 9 N = color I = 4;
	SU  T = 26 C = 9 N = color I = 4;
	SU  T = 32 C = 9 N = color I = 4;
	SU  T = 33 C = 9 N = color I = 4;
	SU  T = 35 C = 9 N = color I = 4;
	SU  T = 38 C = 9 N = color I = 4;
	SU  T = 39 C = 9 N = color I = 4;
	SU  T = 40 C = 9 N = color I = 4;
	SU  T = 47 C = 9 N = color I = 4;
	SU  T = 48 C = 9 N = color I = 4;
	SU  T = 51 C = 9 N = color I = 4;
	SU  T = 52 C = 9 N = color I = 4;
	SU  T = 54 C = 9 N = color I = 4;
	SU  T = 55 C = 9 N = color I = 4;
	SU  T = 57 C = 9 N = color I = 4;
	SU  T = 58 C = 9 N = color I = 4;
	SU  T = 61 C = 9 N = color I = 4;
	SU  T = 64 C = 9 N = color I = 4;
	SU  T = 69 C = 9 N = color I = 4;
	SU  T = 73 C = 9 N = color I = 4;
	SU  T = 74 C = 9 N = color I = 4;
	SU  T = 77 C = 9 N = color I = 4;
	SU  T = 78 C = 9 N = color I = 4;
	SU  T = 79 C = 9 N = color I = 4;
	SU  T = 80 C = 9 N = color I = 4;
	SU  T = 81 C = 9 N = color I = 4;
	SU  T = 82 C = 9 N = color I = 4;
	SU  T = 83 C = 9 N = color I = 7;
	SU  T = 84 C = 9 N = color I = 4;
	SU  T = 87 C = 9 N = color I = 6;
	SU  T = 93 C = 9 N = color I = 4;
	SU  T = 94 C = 9 N = color I = 4;
	SU  T = 95 C = 9 N = color I = 4;
	SU  T = 98 C = 9 N = color I = 4;
	SU  T = 99 C = 9 N = color I = 4;
	SU  T = 100 C = 9 N = color I = 4;
	SU  T = 105 C = 9 N = color I = 7;

	SU  C = 10 N = color I = 0;
	SU  T = 1 C = 10 N = color I = 0;
	SU  T = 2 C = 10 N = color I = 0;
	SU  T = 3 C = 10 N = color I = 0;
	SU  T = 4 C = 10 N = color I = 0;
	SU  T = 5 C = 10 N = color I = 0;
	SU  T = 6 C = 10 N = color I = 0;
	SU  T = 7 C = 10 N = color I = 0;
	SU  T = 8 C = 10 N = color I = 0;
	SU  T = 9 C = 10 N = color I = 0;
	SU  T = 10 C = 10 N = color I = 0;
	SU  T = 11 C = 10 N = color I = 0;
	SU  T = 12 C = 10 N = color I = 0;
	SU  T = 13 C = 10 N = color I = 0;
	SU  T = 14 C = 10 N = color I = 0;
	SU  T = 15 C = 10 N = color I = 0;
	SU  T = 16 C = 10 N = color I = 0;
	SU  T = 18 C = 10 N = color I = 0;
	SU  T = 19 C = 10 N = color I = 0;
	SU  T = 21 C = 10 N = color I = 0;
	SU  T = 22 C = 10 N = color I = 0;
	SU  T = 23 C = 10 N = color I = 0;
	SU  T = 24 C = 10 N = color I = 0;
	SU  T = 25 C = 10 N = color I = 0;
	SU  T = 26 C = 10 N = color I = 0;
	SU  T = 27 C = 10 N = color I = 0;
	SU  T = 28 C = 10 N = color I = 0;
	SU  T = 29 C = 10 N = color I = 0;
	SU  T = 31 C = 10 N = color I = 0;
	SU  T = 32 C = 10 N = color I = 0;
	SU  T = 33 C = 10 N = color I = 0;
	SU  T = 35 C = 10 N = color I = 0;
	SU  T = 38 C = 10 N = color I = 0;
	SU  T = 39 C = 10 N = color I = 0;
	SU  T = 40 C = 10 N = color I = 0;
	SU  T = 41 C = 10 N = color I = 0;
	SU  T = 42 C = 10 N = color I = 0;
	SU  T = 44 C = 10 N = color I = 0;
	SU  T = 46 C = 10 N = color I = 0;
	SU  T = 47 C = 10 N = color I = 0;
	SU  T = 48 C = 10 N = color I = 0;
	SU  T = 49 C = 10 N = color I = 0;
	SU  T = 51 C = 10 N = color I = 0;
	SU  T = 52 C = 10 N = color I = 0;
	SU  T = 54 C = 10 N = color I = 0;
	SU  T = 55 C = 10 N = color I = 0;
	SU  T = 56 C = 10 N = color I = 0;
	SU  T = 57 C = 10 N = color I = 0;
	SU  T = 58 C = 10 N = color I = 0;
	SU  T = 59 C = 10 N = color I = 0;
	SU  T = 61 C = 10 N = color I = 0;
	SU  T = 63 C = 10 N = color I = 0;
	SU  T = 64 C = 10 N = color I = 0;
	SU  T = 65 C = 10 N = color I = 0;
	SU  T = 67 C = 10 N = color I = 0;
	SU  T = 68 C = 10 N = color I = 0;
	SU  T = 69 C = 10 N = color I = 0;
	SU  T = 73 C = 10 N = color I = 0;
	SU  T = 74 C = 10 N = color I = 0;
	SU  T = 76 C = 10 N = color I = 0;
	SU  T = 77 C = 10 N = color I = 0;
	SU  T = 78 C = 10 N = color I = 0;
	SU  T = 79 C = 10 N = color I = 0;
	SU  T = 80 C = 10 N = color I = 0;
	SU  T = 81 C = 10 N = color I = 0;
	SU  T = 82 C = 10 N = color I = 0;
	SU  T = 83 C = 10 N = color I = 7;
	SU  T = 84 C = 10 N = color I = 0;
	SU  T = 86 C = 10 N = color I = 0;
	SU  T = 87 C = 10 N = color I = 6;
	SU  T = 89 C = 10 N = color I = 0;
	SU  T = 92 C = 10 N = color I = 0;
	SU  T = 93 C = 10 N = color I = 0;
	SU  T = 94 C = 10 N = color I = 0;
	SU  T = 95 C = 10 N = color I = 0;
	SU  T = 98 C = 10 N = color I = 0;
	SU  T = 99 C = 10 N = color I = 0;
	SU  T = 100 C = 10 N = color I = 0;
	SU  T = 103 C = 10 N = color I = 0;
	SU  T = 104 C = 10 N = color I = 0;
	SU  T = 105 C = 10 N = color I = 0;
	SU  T = 106 C = 10 N = color I = 0;

	SU  T = 83 C = 11 N = color I = 7;
	SU  T = 87 C = 11 N = color I = 6;

	SU  T = 5 C = 12 N = color I = 7;
	SU  T = 16 C = 12 N = color I = 4;
	SU  T = 19 C = 12 N = color I = 4;
	SU  T = 22 C = 12 N = color I = 4;
	SU  T = 38 C = 12 N = color I = 4;
	SU  T = 40 C = 12 N = color I = 4;
	SU  T = 54 C = 12 N = color I = 4;
	SU  T = 77 C = 12 N = color I = 4;
	SU  T = 83 C = 12 N = color I = 7;
	SU  T = 87 C = 12 N = color I = 6;
	SU  T = 99 C = 12 N = color I = 4;
	SU  T = 105 C = 12 N = color I = 7;

	SU  T = 83 C = 13 N = color I = 7;
	SU  T = 87 C = 13 N = color I = 6;

	SU  T = 87 C = 14 N = color I = 6;

	SU  T = 87 C = 15 N = color I = 6;

	SU  T = 87 C = 16 N = color I = 6;

	SU  T = 2 C = 17 N = color I = 4;
	SU  T = 5 C = 17 N = color I = 7;
	SU  T = 7 C = 17 N = color I = 4;
	SU  T = 8 C = 17 N = color I = 4;
	SU  T = 9 C = 17 N = color I = 4;
	SU  T = 10 C = 17 N = color I = 4;
	SU  T = 11 C = 17 N = color I = 4;
	SU  T = 13 C = 17 N = color I = 4;
	SU  T = 14 C = 17 N = color I = 4;
	SU  T = 15 C = 17 N = color I = 4;
	SU  T = 16 C = 17 N = color I = 4;
	SU  T = 18 C = 17 N = color I = 4;
	SU  T = 19 C = 17 N = color I = 4;
	SU  T = 21 C = 17 N = color I = 4;
	SU  T = 22 C = 17 N = color I = 4;
	SU  T = 23 C = 17 N = color I = 4;
	SU  T = 24 C = 17 N = color I = 4;
	SU  T = 25 C = 17 N = color I = 4;
	SU  T = 27 C = 17 N = color I = 4;
	SU  T = 29 C = 17 N = color I = 4;
	SU  T = 32 C = 17 N = color I = 4;
	SU  T = 33 C = 17 N = color I = 4;
	SU  T = 35 C = 17 N = color I = 4;
	SU  T = 38 C = 17 N = color I = 4;
	SU  T = 39 C = 17 N = color I = 4;
	SU  T = 40 C = 17 N = color I = 4;
	SU  T = 41 C = 17 N = color I = 4;
	SU  T = 42 C = 17 N = color I = 4;
	SU  T = 44 C = 17 N = color I = 4;
	SU  T = 46 C = 17 N = color I = 4;
	SU  T = 47 C = 17 N = color I = 4;
	SU  T = 48 C = 17 N = color I = 4;
	SU  T = 49 C = 17 N = color I = 4;
	SU  T = 51 C = 17 N = color I = 4;
	SU  T = 54 C = 17 N = color I = 4;
	SU  T = 55 C = 17 N = color I = 4;
	SU  T = 57 C = 17 N = color I = 4;
	SU  T = 58 C = 17 N = color I = 4;
	SU  T = 59 C = 17 N = color I = 4;
	SU  T = 61 C = 17 N = color I = 4;
	SU  T = 63 C = 17 N = color I = 4;
	SU  T = 64 C = 17 N = color I = 4;
	SU  T = 65 C = 17 N = color I = 4;
	SU  T = 67 C = 17 N = color I = 4;
	SU  T = 69 C = 17 N = color I = 4;
	SU  T = 73 C = 17 N = color I = 4;
	SU  T = 74 C = 17 N = color I = 4;
	SU  T = 76 C = 17 N = color I = 4;
	SU  T = 77 C = 17 N = color I = 4;
	SU  T = 78 C = 17 N = color I = 4;
	SU  T = 79 C = 17 N = color I = 4;
	SU  T = 80 C = 17 N = color I = 4;
	SU  T = 81 C = 17 N = color I = 4;
	SU  T = 83 C = 17 N = color I = 7;
	SU  T = 84 C = 17 N = color I = 4;
	SU  T = 86 C = 17 N = color I = 4;
	SU  T = 87 C = 17 N = color I = 6;
	SU  T = 89 C = 17 N = color I = 4;
	SU  T = 92 C = 17 N = color I = 4;
	SU  T = 93 C = 17 N = color I = 4;
	SU  T = 94 C = 17 N = color I = 4;
	SU  T = 95 C = 17 N = color I = 4;
	SU  T = 98 C = 17 N = color I = 4;
	SU  T = 99 C = 17 N = color I = 4;
	SU  T = 100 C = 17 N = color I = 4;
	SU  T = 104 C = 17 N = color I = 4;
	SU  T = 105 C = 17 N = color I = 7;

	SU  T = 2 C = 18 N = color I = 4;
	SU  T = 3 C = 18 N = color I = 4;
	SU  T = 4 C = 18 N = color I = 4;
	SU  T = 5 C = 18 N = color I = 7;
	SU  T = 7 C = 18 N = color I = 4;
	SU  T = 9 C = 18 N = color I = 4;
	SU  T = 10 C = 18 N = color I = 4;
	SU  T = 11 C = 18 N = color I = 4;
	SU  T = 12 C = 18 N = color I = 4;
	SU  T = 13 C = 18 N = color I = 4;
	SU  T = 14 C = 18 N = color I = 4;
	SU  T = 15 C = 18 N = color I = 4;
	SU  T = 16 C = 18 N = color I = 4;
	SU  T = 19 C = 18 N = color I = 4;
	SU  T = 21 C = 18 N = color I = 4;
	SU  T = 22 C = 18 N = color I = 4;
	SU  T = 24 C = 18 N = color I = 4;
	SU  T = 25 C = 18 N = color I = 4;
	SU  T = 26 C = 18 N = color I = 4;
	SU  T = 27 C = 18 N = color I = 4;
	SU  T = 29 C = 18 N = color I = 4;
	SU  T = 32 C = 18 N = color I = 4;
	SU  T = 35 C = 18 N = color I = 4;
	SU  T = 39 C = 18 N = color I = 4;
	SU  T = 40 C = 18 N = color I = 4;
	SU  T = 41 C = 18 N = color I = 4;
	SU  T = 42 C = 18 N = color I = 4;
	SU  T = 46 C = 18 N = color I = 4;
	SU  T = 47 C = 18 N = color I = 4;
	SU  T = 48 C = 18 N = color I = 4;
	SU  T = 49 C = 18 N = color I = 4;
	SU  T = 52 C = 18 N = color I = 4;
	SU  T = 54 C = 18 N = color I = 4;
	SU  T = 55 C = 18 N = color I = 4;
	SU  T = 56 C = 18 N = color I = 4;
	SU  T = 57 C = 18 N = color I = 4;
	SU  T = 58 C = 18 N = color I = 4;
	SU  T = 59 C = 18 N = color I = 4;
	SU  T = 61 C = 18 N = color I = 4;
	SU  T = 64 C = 18 N = color I = 4;
	SU  T = 65 C = 18 N = color I = 4;
	SU  T = 67 C = 18 N = color I = 4;
	SU  T = 69 C = 18 N = color I = 4;
	SU  T = 73 C = 18 N = color I = 4;
	SU  T = 74 C = 18 N = color I = 4;
	SU  T = 76 C = 18 N = color I = 4;
	SU  T = 77 C = 18 N = color I = 4;
	SU  T = 78 C = 18 N = color I = 4;
	SU  T = 79 C = 18 N = color I = 4;
	SU  T = 80 C = 18 N = color I = 4;
	SU  T = 81 C = 18 N = color I = 4;
	SU  T = 83 C = 18 N = color I = 7;
	SU  T = 84 C = 18 N = color I = 4;
	SU  T = 86 C = 18 N = color I = 4;
	SU  T = 87 C = 18 N = color I = 6;
	SU  T = 89 C = 18 N = color I = 4;
	SU  T = 92 C = 18 N = color I = 4;
	SU  T = 93 C = 18 N = color I = 4;
	SU  T = 98 C = 18 N = color I = 4;
	SU  T = 99 C = 18 N = color I = 4;
	SU  T = 100 C = 18 N = color I = 4;
	SU  T = 104 C = 18 N = color I = 4;
	SU  T = 105 C = 18 N = color I = 7;

	SU  T = 5 C = 19 N = color I = 7;
	SU  T = 54 C = 19 N = color I = 4;
	SU  T = 83 C = 19 N = color I = 7;
	SU  T = 87 C = 19 N = color I = 6;
	SU  T = 105 C = 19 N = color I = 7;

	SU  T = 83 C = 20 N = color I = 7;
	SU  T = 87 C = 20 N = color I = 6;

	SU  T = 87 C = 21 N = color I = 6;

	SU  T = 5 C = 23 N = color I = 7;
	SU  T = 54 C = 23 N = color I = 4;
	SU  T = 55 C = 23 N = color I = 4;
	SU  T = 63 C = 23 N = color I = 4;
	SU  T = 83 C = 23 N = color I = 7;
	SU  T = 84 C = 23 N = color I = 4;
	SU  T = 87 C = 23 N = color I = 6;
	SU  T = 105 C = 23 N = color I = 7;

	SU  T = 5 C = 24 N = color I = 7;
	SU  T = 48 C = 24 N = color I = 4;
	SU  T = 54 C = 24 N = color I = 4;
	SU  T = 69 C = 24 N = color I = 4;
	SU  T = 78 C = 24 N = color I = 4;
	SU  T = 83 C = 24 N = color I = 7;
	SU  T = 84 C = 24 N = color I = 4;
	SU  T = 87 C = 24 N = color I = 6;
	SU  T = 93 C = 24 N = color I = 4;
	SU  T = 105 C = 24 N = color I = 7;

	SU  C = 25 N = color I = 0;
	SU  T = 1 C = 25 N = color I = 0;
	SU  T = 2 C = 25 N = color I = 0;
	SU  T = 3 C = 25 N = color I = 0;
	SU  T = 4 C = 25 N = color I = 0;
	SU  T = 5 C = 25 N = color I = 0;
	SU  T = 6 C = 25 N = color I = 0;
	SU  T = 7 C = 25 N = color I = 0;
	SU  T = 8 C = 25 N = color I = 0;
	SU  T = 9 C = 25 N = color I = 0;
	SU  T = 10 C = 25 N = color I = 0;
	SU  T = 11 C = 25 N = color I = 0;
	SU  T = 12 C = 25 N = color I = 0;
	SU  T = 13 C = 25 N = color I = 0;
	SU  T = 14 C = 25 N = color I = 0;
	SU  T = 15 C = 25 N = color I = 0;
	SU  T = 16 C = 25 N = color I = 0;
	SU  T = 18 C = 25 N = color I = 0;
	SU  T = 19 C = 25 N = color I = 0;
	SU  T = 21 C = 25 N = color I = 0;
	SU  T = 22 C = 25 N = color I = 0;
	SU  T = 23 C = 25 N = color I = 0;
	SU  T = 24 C = 25 N = color I = 0;
	SU  T = 25 C = 25 N = color I = 0;
	SU  T = 26 C = 25 N = color I = 0;
	SU  T = 27 C = 25 N = color I = 0;
	SU  T = 28 C = 25 N = color I = 0;
	SU  T = 29 C = 25 N = color I = 0;
	SU  T = 31 C = 25 N = color I = 0;
	SU  T = 32 C = 25 N = color I = 0;
	SU  T = 33 C = 25 N = color I = 0;
	SU  T = 35 C = 25 N = color I = 0;
	SU  T = 38 C = 25 N = color I = 0;
	SU  T = 39 C = 25 N = color I = 0;
	SU  T = 40 C = 25 N = color I = 0;
	SU  T = 41 C = 25 N = color I = 0;
	SU  T = 42 C = 25 N = color I = 0;
	SU  T = 44 C = 25 N = color I = 0;
	SU  T = 46 C = 25 N = color I = 0;
	SU  T = 47 C = 25 N = color I = 0;
	SU  T = 48 C = 25 N = color I = 0;
	SU  T = 49 C = 25 N = color I = 0;
	SU  T = 51 C = 25 N = color I = 0;
	SU  T = 52 C = 25 N = color I = 0;
	SU  T = 54 C = 25 N = color I = 4;
	SU  T = 55 C = 25 N = color I = 0;
	SU  T = 56 C = 25 N = color I = 0;
	SU  T = 57 C = 25 N = color I = 0;
	SU  T = 58 C = 25 N = color I = 0;
	SU  T = 59 C = 25 N = color I = 0;
	SU  T = 61 C = 25 N = color I = 0;
	SU  T = 63 C = 25 N = color I = 0;
	SU  T = 64 C = 25 N = color I = 0;
	SU  T = 65 C = 25 N = color I = 0;
	SU  T = 67 C = 25 N = color I = 0;
	SU  T = 68 C = 25 N = color I = 0;
	SU  T = 69 C = 25 N = color I = 0;
	SU  T = 73 C = 25 N = color I = 0;
	SU  T = 74 C = 25 N = color I = 0;
	SU  T = 76 C = 25 N = color I = 0;
	SU  T = 77 C = 25 N = color I = 0;
	SU  T = 78 C = 25 N = color I = 0;
	SU  T = 79 C = 25 N = color I = 0;
	SU  T = 80 C = 25 N = color I = 0;
	SU  T = 81 C = 25 N = color I = 0;
	SU  T = 82 C = 25 N = color I = 0;
	SU  T = 83 C = 25 N = color I = 7;
	SU  T = 84 C = 25 N = color I = 0;
	SU  T = 86 C = 25 N = color I = 0;
	SU  T = 87 C = 25 N = color I = 6;
	SU  T = 89 C = 25 N = color I = 0;
	SU  T = 92 C = 25 N = color I = 0;
	SU  T = 93 C = 25 N = color I = 0;
	SU  T = 94 C = 25 N = color I = 0;
	SU  T = 95 C = 25 N = color I = 0;
	SU  T = 98 C = 25 N = color I = 0;
	SU  T = 99 C = 25 N = color I = 0;
	SU  T = 100 C = 25 N = color I = 0;
	SU  T = 103 C = 25 N = color I = 0;
	SU  T = 104 C = 25 N = color I = 0;
	SU  T = 105 C = 25 N = color I = 0;
	SU  T = 106 C = 25 N = color I = 0;

	SU  C = 26 N = color I = 0;
	SU  T = 1 C = 26 N = color I = 0;
	SU  T = 2 C = 26 N = color I = 0;
	SU  T = 3 C = 26 N = color I = 0;
	SU  T = 4 C = 26 N = color I = 0;
	SU  T = 5 C = 26 N = color I = 0;
	SU  T = 6 C = 26 N = color I = 0;
	SU  T = 7 C = 26 N = color I = 0;
	SU  T = 8 C = 26 N = color I = 0;
	SU  T = 9 C = 26 N = color I = 0;
	SU  T = 10 C = 26 N = color I = 0;
	SU  T = 11 C = 26 N = color I = 0;
	SU  T = 12 C = 26 N = color I = 0;
	SU  T = 13 C = 26 N = color I = 0;
	SU  T = 14 C = 26 N = color I = 0;
	SU  T = 15 C = 26 N = color I = 0;
	SU  T = 16 C = 26 N = color I = 0;
	SU  T = 18 C = 26 N = color I = 0;
	SU  T = 19 C = 26 N = color I = 0;
	SU  T = 21 C = 26 N = color I = 0;
	SU  T = 22 C = 26 N = color I = 0;
	SU  T = 23 C = 26 N = color I = 0;
	SU  T = 24 C = 26 N = color I = 0;
	SU  T = 25 C = 26 N = color I = 0;
	SU  T = 26 C = 26 N = color I = 0;
	SU  T = 27 C = 26 N = color I = 0;
	SU  T = 28 C = 26 N = color I = 0;
	SU  T = 29 C = 26 N = color I = 0;
	SU  T = 31 C = 26 N = color I = 0;
	SU  T = 32 C = 26 N = color I = 0;
	SU  T = 33 C = 26 N = color I = 0;
	SU  T = 35 C = 26 N = color I = 0;
	SU  T = 38 C = 26 N = color I = 0;
	SU  T = 39 C = 26 N = color I = 0;
	SU  T = 40 C = 26 N = color I = 0;
	SU  T = 41 C = 26 N = color I = 0;
	SU  T = 42 C = 26 N = color I = 0;
	SU  T = 44 C = 26 N = color I = 0;
	SU  T = 46 C = 26 N = color I = 0;
	SU  T = 47 C = 26 N = color I = 0;
	SU  T = 48 C = 26 N = color I = 0;
	SU  T = 49 C = 26 N = color I = 0;
	SU  T = 51 C = 26 N = color I = 0;
	SU  T = 52 C = 26 N = color I = 0;
	SU  T = 54 C = 26 N = color I = 4;
	SU  T = 55 C = 26 N = color I = 0;
	SU  T = 56 C = 26 N = color I = 0;
	SU  T = 57 C = 26 N = color I = 0;
	SU  T = 58 C = 26 N = color I = 0;
	SU  T = 59 C = 26 N = color I = 0;
	SU  T = 61 C = 26 N = color I = 0;
	SU  T = 63 C = 26 N = color I = 0;
	SU  T = 64 C = 26 N = color I = 0;
	SU  T = 65 C = 26 N = color I = 0;
	SU  T = 67 C = 26 N = color I = 0;
	SU  T = 68 C = 26 N = color I = 0;
	SU  T = 69 C = 26 N = color I = 0;
	SU  T = 73 C = 26 N = color I = 0;
	SU  T = 74 C = 26 N = color I = 0;
	SU  T = 76 C = 26 N = color I = 0;
	SU  T = 77 C = 26 N = color I = 0;
	SU  T = 78 C = 26 N = color I = 0;
	SU  T = 79 C = 26 N = color I = 0;
	SU  T = 80 C = 26 N = color I = 0;
	SU  T = 81 C = 26 N = color I = 0;
	SU  T = 82 C = 26 N = color I = 0;
	SU  T = 83 C = 26 N = color I = 7;
	SU  T = 84 C = 26 N = color I = 0;
	SU  T = 86 C = 26 N = color I = 0;
	SU  T = 87 C = 26 N = color I = 6;
	SU  T = 89 C = 26 N = color I = 0;
	SU  T = 92 C = 26 N = color I = 0;
	SU  T = 93 C = 26 N = color I = 0;
	SU  T = 94 C = 26 N = color I = 0;
	SU  T = 95 C = 26 N = color I = 0;
	SU  T = 98 C = 26 N = color I = 0;
	SU  T = 99 C = 26 N = color I = 0;
	SU  T = 100 C = 26 N = color I = 0;
	SU  T = 103 C = 26 N = color I = 0;
	SU  T = 104 C = 26 N = color I = 0;
	SU  T = 105 C = 26 N = color I = 0;
	SU  T = 106 C = 26 N = color I = 0;

	SU  T = 2 C = 27 N = color I = 4;
	SU  T = 3 C = 27 N = color I = 4;
	SU  T = 5 C = 27 N = color I = 7;
	SU  T = 8 C = 27 N = color I = 4;
	SU  T = 9 C = 27 N = color I = 4;
	SU  T = 11 C = 27 N = color I = 4;
	SU  T = 13 C = 27 N = color I = 4;
	SU  T = 14 C = 27 N = color I = 4;
	SU  T = 15 C = 27 N = color I = 4;
	SU  T = 16 C = 27 N = color I = 4;
	SU  T = 18 C = 27 N = color I = 4;
	SU  T = 19 C = 27 N = color I = 4;
	SU  T = 22 C = 27 N = color I = 4;
	SU  T = 25 C = 27 N = color I = 4;
	SU  T = 27 C = 27 N = color I = 4;
	SU  T = 38 C = 27 N = color I = 4;
	SU  T = 39 C = 27 N = color I = 4;
	SU  T = 40 C = 27 N = color I = 4;
	SU  T = 41 C = 27 N = color I = 4;
	SU  T = 42 C = 27 N = color I = 4;
	SU  T = 44 C = 27 N = color I = 4;
	SU  T = 46 C = 27 N = color I = 4;
	SU  T = 49 C = 27 N = color I = 4;
	SU  T = 51 C = 27 N = color I = 4;
	SU  T = 54 C = 27 N = color I = 4;
	SU  T = 55 C = 27 N = color I = 4;
	SU  T = 57 C = 27 N = color I = 4;
	SU  T = 58 C = 27 N = color I = 4;
	SU  T = 61 C = 27 N = color I = 4;
	SU  T = 64 C = 27 N = color I = 4;
	SU  T = 67 C = 27 N = color I = 4;
	SU  T = 74 C = 27 N = color I = 4;
	SU  T = 76 C = 27 N = color I = 4;
	SU  T = 77 C = 27 N = color I = 4;
	SU  T = 78 C = 27 N = color I = 4;
	SU  T = 83 C = 27 N = color I = 7;
	SU  T = 87 C = 27 N = color I = 6;
	SU  T = 89 C = 27 N = color I = 4;
	SU  T = 93 C = 27 N = color I = 4;
	SU  T = 94 C = 27 N = color I = 4;
	SU  T = 95 C = 27 N = color I = 4;
	SU  T = 98 C = 27 N = color I = 4;
	SU  T = 99 C = 27 N = color I = 4;
	SU  T = 100 C = 27 N = color I = 4;
	SU  T = 104 C = 27 N = color I = 4;
	SU  T = 105 C = 27 N = color I = 7;

	SU  T = 5 C = 28 N = color I = 7;
	SU  T = 10 C = 28 N = color I = 4;
	SU  T = 24 C = 28 N = color I = 4;
	SU  T = 27 C = 28 N = color I = 4;
	SU  T = 39 C = 28 N = color I = 4;
	SU  T = 42 C = 28 N = color I = 4;
	SU  T = 47 C = 28 N = color I = 4;
	SU  T = 48 C = 28 N = color I = 4;
	SU  T = 49 C = 28 N = color I = 4;
	SU  T = 54 C = 28 N = color I = 4;
	SU  T = 69 C = 28 N = color I = 4;
	SU  T = 80 C = 28 N = color I = 4;
	SU  T = 83 C = 28 N = color I = 7;
	SU  T = 84 C = 28 N = color I = 4;
	SU  T = 87 C = 28 N = color I = 6;
	SU  T = 93 C = 28 N = color I = 4;
	SU  T = 100 C = 28 N = color I = 4;
	SU  T = 104 C = 28 N = color I = 4;
	SU  T = 105 C = 28 N = color I = 7;

	SU  T = 2 C = 29 N = color I = 4;
	SU  T = 5 C = 29 N = color I = 7;
	SU  T = 54 C = 29 N = color I = 4;
	SU  T = 83 C = 29 N = color I = 7;
	SU  T = 87 C = 29 N = color I = 6;
	SU  T = 105 C = 29 N = color I = 7;

	SU  T = 87 C = 30 N = color I = 6;

	SU  C = 31 N = color I = 0;
	SU  T = 1 C = 31 N = color I = 0;
	SU  T = 2 C = 31 N = color I = 0;
	SU  T = 3 C = 31 N = color I = 0;
	SU  T = 4 C = 31 N = color I = 0;
	SU  T = 5 C = 31 N = color I = 0;
	SU  T = 6 C = 31 N = color I = 0;
	SU  T = 7 C = 31 N = color I = 0;
	SU  T = 8 C = 31 N = color I = 0;
	SU  T = 9 C = 31 N = color I = 0;
	SU  T = 10 C = 31 N = color I = 0;
	SU  T = 11 C = 31 N = color I = 0;
	SU  T = 12 C = 31 N = color I = 0;
	SU  T = 13 C = 31 N = color I = 0;
	SU  T = 14 C = 31 N = color I = 0;
	SU  T = 15 C = 31 N = color I = 0;
	SU  T = 16 C = 31 N = color I = 0;
	SU  T = 18 C = 31 N = color I = 0;
	SU  T = 19 C = 31 N = color I = 0;
	SU  T = 21 C = 31 N = color I = 0;
	SU  T = 22 C = 31 N = color I = 0;
	SU  T = 23 C = 31 N = color I = 0;
	SU  T = 24 C = 31 N = color I = 0;
	SU  T = 25 C = 31 N = color I = 0;
	SU  T = 26 C = 31 N = color I = 0;
	SU  T = 27 C = 31 N = color I = 0;
	SU  T = 28 C = 31 N = color I = 0;
	SU  T = 29 C = 31 N = color I = 0;
	SU  T = 31 C = 31 N = color I = 0;
	SU  T = 32 C = 31 N = color I = 0;
	SU  T = 33 C = 31 N = color I = 0;
	SU  T = 35 C = 31 N = color I = 0;
	SU  T = 38 C = 31 N = color I = 0;
	SU  T = 39 C = 31 N = color I = 0;
	SU  T = 40 C = 31 N = color I = 0;
	SU  T = 41 C = 31 N = color I = 0;
	SU  T = 42 C = 31 N = color I = 0;
	SU  T = 44 C = 31 N = color I = 0;
	SU  T = 46 C = 31 N = color I = 0;
	SU  T = 47 C = 31 N = color I = 0;
	SU  T = 48 C = 31 N = color I = 0;
	SU  T = 49 C = 31 N = color I = 0;
	SU  T = 51 C = 31 N = color I = 0;
	SU  T = 52 C = 31 N = color I = 0;
	SU  T = 54 C = 31 N = color I = 4;
	SU  T = 55 C = 31 N = color I = 0;
	SU  T = 56 C = 31 N = color I = 0;
	SU  T = 57 C = 31 N = color I = 0;
	SU  T = 58 C = 31 N = color I = 0;
	SU  T = 59 C = 31 N = color I = 0;
	SU  T = 61 C = 31 N = color I = 0;
	SU  T = 63 C = 31 N = color I = 0;
	SU  T = 64 C = 31 N = color I = 0;
	SU  T = 65 C = 31 N = color I = 0;
	SU  T = 67 C = 31 N = color I = 0;
	SU  T = 68 C = 31 N = color I = 0;
	SU  T = 69 C = 31 N = color I = 0;
	SU  T = 73 C = 31 N = color I = 0;
	SU  T = 74 C = 31 N = color I = 0;
	SU  T = 76 C = 31 N = color I = 0;
	SU  T = 77 C = 31 N = color I = 0;
	SU  T = 78 C = 31 N = color I = 0;
	SU  T = 79 C = 31 N = color I = 0;
	SU  T = 80 C = 31 N = color I = 0;
	SU  T = 81 C = 31 N = color I = 0;
	SU  T = 82 C = 31 N = color I = 0;
	SU  T = 83 C = 31 N = color I = 7;
	SU  T = 84 C = 31 N = color I = 0;
	SU  T = 86 C = 31 N = color I = 0;
	SU  T = 87 C = 31 N = color I = 6;
	SU  T = 89 C = 31 N = color I = 0;
	SU  T = 92 C = 31 N = color I = 0;
	SU  T = 93 C = 31 N = color I = 0;
	SU  T = 94 C = 31 N = color I = 0;
	SU  T = 95 C = 31 N = color I = 0;
	SU  T = 98 C = 31 N = color I = 0;
	SU  T = 99 C = 31 N = color I = 0;
	SU  T = 100 C = 31 N = color I = 0;
	SU  T = 103 C = 31 N = color I = 0;
	SU  T = 104 C = 31 N = color I = 0;
	SU  T = 105 C = 31 N = color I = 0;
	SU  T = 106 C = 31 N = color I = 0;

	SU  C = 32 N = color I = 0;
	SU  T = 83 C = 32 N = color I = 7;
	SU  T = 87 C = 32 N = color I = 6;

	SU  C = 33 N = color I = 0;
	SU  T = 1 C = 33 N = color I = 0;
	SU  T = 2 C = 33 N = color I = 0;
	SU  T = 3 C = 33 N = color I = 0;
	SU  T = 4 C = 33 N = color I = 0;
	SU  T = 5 C = 33 N = color I = 0;
	SU  T = 6 C = 33 N = color I = 0;
	SU  T = 7 C = 33 N = color I = 0;
	SU  T = 8 C = 33 N = color I = 0;
	SU  T = 9 C = 33 N = color I = 0;
	SU  T = 10 C = 33 N = color I = 0;
	SU  T = 11 C = 33 N = color I = 0;
	SU  T = 12 C = 33 N = color I = 0;
	SU  T = 13 C = 33 N = color I = 0;
	SU  T = 14 C = 33 N = color I = 0;
	SU  T = 15 C = 33 N = color I = 0;
	SU  T = 16 C = 33 N = color I = 0;
	SU  T = 18 C = 33 N = color I = 0;
	SU  T = 19 C = 33 N = color I = 0;
	SU  T = 21 C = 33 N = color I = 0;
	SU  T = 22 C = 33 N = color I = 0;
	SU  T = 23 C = 33 N = color I = 0;
	SU  T = 24 C = 33 N = color I = 0;
	SU  T = 25 C = 33 N = color I = 0;
	SU  T = 26 C = 33 N = color I = 0;
	SU  T = 27 C = 33 N = color I = 0;
	SU  T = 28 C = 33 N = color I = 0;
	SU  T = 29 C = 33 N = color I = 0;
	SU  T = 31 C = 33 N = color I = 0;
	SU  T = 32 C = 33 N = color I = 0;
	SU  T = 33 C = 33 N = color I = 0;
	SU  T = 35 C = 33 N = color I = 0;
	SU  T = 38 C = 33 N = color I = 0;
	SU  T = 39 C = 33 N = color I = 0;
	SU  T = 40 C = 33 N = color I = 0;
	SU  T = 41 C = 33 N = color I = 0;
	SU  T = 42 C = 33 N = color I = 0;
	SU  T = 44 C = 33 N = color I = 0;
	SU  T = 46 C = 33 N = color I = 0;
	SU  T = 47 C = 33 N = color I = 0;
	SU  T = 48 C = 33 N = color I = 0;
	SU  T = 49 C = 33 N = color I = 0;
	SU  T = 51 C = 33 N = color I = 0;
	SU  T = 52 C = 33 N = color I = 0;
	SU  T = 54 C = 33 N = color I = 4;
	SU  T = 55 C = 33 N = color I = 0;
	SU  T = 56 C = 33 N = color I = 0;
	SU  T = 57 C = 33 N = color I = 0;
	SU  T = 58 C = 33 N = color I = 0;
	SU  T = 59 C = 33 N = color I = 0;
	SU  T = 61 C = 33 N = color I = 0;
	SU  T = 63 C = 33 N = color I = 0;
	SU  T = 64 C = 33 N = color I = 0;
	SU  T = 65 C = 33 N = color I = 0;
	SU  T = 67 C = 33 N = color I = 0;
	SU  T = 68 C = 33 N = color I = 0;
	SU  T = 69 C = 33 N = color I = 0;
	SU  T = 73 C = 33 N = color I = 0;
	SU  T = 74 C = 33 N = color I = 0;
	SU  T = 76 C = 33 N = color I = 0;
	SU  T = 77 C = 33 N = color I = 0;
	SU  T = 78 C = 33 N = color I = 0;
	SU  T = 79 C = 33 N = color I = 0;
	SU  T = 80 C = 33 N = color I = 0;
	SU  T = 81 C = 33 N = color I = 0;
	SU  T = 82 C = 33 N = color I = 0;
	SU  T = 83 C = 33 N = color I = 7;
	SU  T = 84 C = 33 N = color I = 0;
	SU  T = 86 C = 33 N = color I = 0;
	SU  T = 87 C = 33 N = color I = 6;
	SU  T = 89 C = 33 N = color I = 0;
	SU  T = 92 C = 33 N = color I = 0;
	SU  T = 93 C = 33 N = color I = 0;
	SU  T = 94 C = 33 N = color I = 0;
	SU  T = 95 C = 33 N = color I = 0;
	SU  T = 98 C = 33 N = color I = 0;
	SU  T = 99 C = 33 N = color I = 0;
	SU  T = 100 C = 33 N = color I = 0;
	SU  T = 103 C = 33 N = color I = 0;
	SU  T = 104 C = 33 N = color I = 0;
	SU  T = 105 C = 33 N = color I = 0;
	SU  T = 106 C = 33 N = color I = 0;

	SU  T = 5 C = 34 N = color I = 7;
	SU  T = 24 C = 34 N = color I = 4;
	SU  T = 54 C = 34 N = color I = 4;
	SU  T = 55 C = 34 N = color I = 4;
	SU  T = 58 C = 34 N = color I = 4;
	SU  T = 83 C = 34 N = color I = 7;
	SU  T = 84 C = 34 N = color I = 4;
	SU  T = 87 C = 34 N = color I = 6;
	SU  T = 105 C = 34 N = color I = 7;

	SU  C = 35 N = color I = 1;
	SU  T = 1 C = 35 N = color I = 1;
	SU  T = 2 C = 35 N = color I = 1;
	SU  T = 3 C = 35 N = color I = 1;
	SU  T = 4 C = 35 N = color I = 1;
	SU  T = 5 C = 35 N = color I = 1;
	SU  T = 6 C = 35 N = color I = 1;
	SU  T = 7 C = 35 N = color I = 1;
	SU  T = 8 C = 35 N = color I = 1;
	SU  T = 9 C = 35 N = color I = 1;
	SU  T = 10 C = 35 N = color I = 1;
	SU  T = 11 C = 35 N = color I = 1;
	SU  T = 12 C = 35 N = color I = 1;
	SU  T = 13 C = 35 N = color I = 1;
	SU  T = 14 C = 35 N = color I = 1;
	SU  T = 15 C = 35 N = color I = 1;
	SU  T = 16 C = 35 N = color I = 1;
	SU  T = 18 C = 35 N = color I = 1;
	SU  T = 19 C = 35 N = color I = 1;
	SU  T = 21 C = 35 N = color I = 1;
	SU  T = 22 C = 35 N = color I = 1;
	SU  T = 23 C = 35 N = color I = 1;
	SU  T = 24 C = 35 N = color I = 1;
	SU  T = 25 C = 35 N = color I = 1;
	SU  T = 26 C = 35 N = color I = 1;
	SU  T = 27 C = 35 N = color I = 1;
	SU  T = 28 C = 35 N = color I = 1;
	SU  T = 29 C = 35 N = color I = 1;
	SU  T = 31 C = 35 N = color I = 1;
	SU  T = 32 C = 35 N = color I = 1;
	SU  T = 33 C = 35 N = color I = 1;
	SU  T = 35 C = 35 N = color I = 1;
	SU  T = 38 C = 35 N = color I = 1;
	SU  T = 39 C = 35 N = color I = 1;
	SU  T = 40 C = 35 N = color I = 1;
	SU  T = 41 C = 35 N = color I = 1;
	SU  T = 42 C = 35 N = color I = 1;
	SU  T = 44 C = 35 N = color I = 1;
	SU  T = 46 C = 35 N = color I = 1;
	SU  T = 47 C = 35 N = color I = 1;
	SU  T = 48 C = 35 N = color I = 1;
	SU  T = 49 C = 35 N = color I = 1;
	SU  T = 51 C = 35 N = color I = 1;
	SU  T = 52 C = 35 N = color I = 1;
	SU  T = 54 C = 35 N = color I = 4;
	SU  T = 55 C = 35 N = color I = 1;
	SU  T = 56 C = 35 N = color I = 1;
	SU  T = 57 C = 35 N = color I = 1;
	SU  T = 58 C = 35 N = color I = 1;
	SU  T = 59 C = 35 N = color I = 1;
	SU  T = 61 C = 35 N = color I = 1;
	SU  T = 63 C = 35 N = color I = 1;
	SU  T = 64 C = 35 N = color I = 1;
	SU  T = 65 C = 35 N = color I = 1;
	SU  T = 67 C = 35 N = color I = 1;
	SU  T = 68 C = 35 N = color I = 1;
	SU  T = 69 C = 35 N = color I = 1;
	SU  T = 73 C = 35 N = color I = 1;
	SU  T = 74 C = 35 N = color I = 1;
	SU  T = 76 C = 35 N = color I = 1;
	SU  T = 77 C = 35 N = color I = 1;
	SU  T = 78 C = 35 N = color I = 1;
	SU  T = 79 C = 35 N = color I = 1;
	SU  T = 80 C = 35 N = color I = 1;
	SU  T = 81 C = 35 N = color I = 1;
	SU  T = 82 C = 35 N = color I = 1;
	SU  T = 83 C = 35 N = color I = 7;
	SU  T = 84 C = 35 N = color I = 1;
	SU  T = 86 C = 35 N = color I = 1;
	SU  T = 87 C = 35 N = color I = 6;
	SU  T = 89 C = 35 N = color I = 1;
	SU  T = 92 C = 35 N = color I = 1;
	SU  T = 93 C = 35 N = color I = 1;
	SU  T = 94 C = 35 N = color I = 1;
	SU  T = 95 C = 35 N = color I = 1;
	SU  T = 98 C = 35 N = color I = 1;
	SU  T = 99 C = 35 N = color I = 1;
	SU  T = 100 C = 35 N = color I = 1;
	SU  T = 103 C = 35 N = color I = 1;
	SU  T = 104 C = 35 N = color I = 1;
	SU  T = 105 C = 35 N = color I = 1;
	SU  T = 106 C = 35 N = color I = 1;

	SU  T = 5 C = 36 N = color I = 7;
	SU  T = 10 C = 36 N = color I = 4;
	SU  T = 13 C = 36 N = color I = 4;
	SU  T = 14 C = 36 N = color I = 4;
	SU  T = 21 C = 36 N = color I = 4;
	SU  T = 32 C = 36 N = color I = 4;
	SU  T = 35 C = 36 N = color I = 4;
	SU  T = 39 C = 36 N = color I = 4;
	SU  T = 48 C = 36 N = color I = 4;
	SU  T = 54 C = 36 N = color I = 4;
	SU  T = 55 C = 36 N = color I = 4;
	SU  T = 56 C = 36 N = color I = 4;
	SU  T = 58 C = 36 N = color I = 4;
	SU  T = 59 C = 36 N = color I = 4;
	SU  T = 67 C = 36 N = color I = 4;
	SU  T = 69 C = 36 N = color I = 4;
	SU  T = 73 C = 36 N = color I = 4;
	SU  T = 74 C = 36 N = color I = 4;
	SU  T = 78 C = 36 N = color I = 4;
	SU  T = 81 C = 36 N = color I = 4;
	SU  T = 83 C = 36 N = color I = 7;
	SU  T = 84 C = 36 N = color I = 4;
	SU  T = 87 C = 36 N = color I = 6;
	SU  T = 92 C = 36 N = color I = 4;
	SU  T = 100 C = 36 N = color I = 4;
	SU  T = 104 C = 36 N = color I = 4;
	SU  T = 105 C = 36 N = color I = 7;

	SU  C = 37 N = color I = 0;
	SU  T = 1 C = 37 N = color I = 0;
	SU  T = 2 C = 37 N = color I = 0;
	SU  T = 3 C = 37 N = color I = 0;
	SU  T = 4 C = 37 N = color I = 0;
	SU  T = 5 C = 37 N = color I = 0;
	SU  T = 6 C = 37 N = color I = 0;
	SU  T = 7 C = 37 N = color I = 0;
	SU  T = 8 C = 37 N = color I = 0;
	SU  T = 9 C = 37 N = color I = 0;
	SU  T = 10 C = 37 N = color I = 0;
	SU  T = 11 C = 37 N = color I = 0;
	SU  T = 12 C = 37 N = color I = 0;
	SU  T = 13 C = 37 N = color I = 0;
	SU  T = 14 C = 37 N = color I = 0;
	SU  T = 15 C = 37 N = color I = 0;
	SU  T = 16 C = 37 N = color I = 0;
	SU  T = 18 C = 37 N = color I = 0;
	SU  T = 19 C = 37 N = color I = 0;
	SU  T = 21 C = 37 N = color I = 0;
	SU  T = 22 C = 37 N = color I = 0;
	SU  T = 23 C = 37 N = color I = 0;
	SU  T = 24 C = 37 N = color I = 0;
	SU  T = 25 C = 37 N = color I = 0;
	SU  T = 26 C = 37 N = color I = 0;
	SU  T = 27 C = 37 N = color I = 0;
	SU  T = 28 C = 37 N = color I = 0;
	SU  T = 29 C = 37 N = color I = 0;
	SU  T = 31 C = 37 N = color I = 0;
	SU  T = 32 C = 37 N = color I = 0;
	SU  T = 33 C = 37 N = color I = 0;
	SU  T = 35 C = 37 N = color I = 0;
	SU  T = 38 C = 37 N = color I = 0;
	SU  T = 39 C = 37 N = color I = 0;
	SU  T = 40 C = 37 N = color I = 0;
	SU  T = 41 C = 37 N = color I = 0;
	SU  T = 42 C = 37 N = color I = 0;
	SU  T = 44 C = 37 N = color I = 0;
	SU  T = 46 C = 37 N = color I = 0;
	SU  T = 47 C = 37 N = color I = 0;
	SU  T = 48 C = 37 N = color I = 0;
	SU  T = 49 C = 37 N = color I = 0;
	SU  T = 51 C = 37 N = color I = 0;
	SU  T = 52 C = 37 N = color I = 0;
	SU  T = 54 C = 37 N = color I = 4;
	SU  T = 55 C = 37 N = color I = 0;
	SU  T = 56 C = 37 N = color I = 0;
	SU  T = 57 C = 37 N = color I = 0;
	SU  T = 58 C = 37 N = color I = 0;
	SU  T = 59 C = 37 N = color I = 0;
	SU  T = 61 C = 37 N = color I = 0;
	SU  T = 63 C = 37 N = color I = 0;
	SU  T = 64 C = 37 N = color I = 0;
	SU  T = 65 C = 37 N = color I = 0;
	SU  T = 67 C = 37 N = color I = 0;
	SU  T = 68 C = 37 N = color I = 0;
	SU  T = 69 C = 37 N = color I = 0;
	SU  T = 73 C = 37 N = color I = 0;
	SU  T = 74 C = 37 N = color I = 0;
	SU  T = 76 C = 37 N = color I = 0;
	SU  T = 77 C = 37 N = color I = 0;
	SU  T = 78 C = 37 N = color I = 0;
	SU  T = 79 C = 37 N = color I = 0;
	SU  T = 80 C = 37 N = color I = 0;
	SU  T = 81 C = 37 N = color I = 0;
	SU  T = 82 C = 37 N = color I = 0;
	SU  T = 83 C = 37 N = color I = 7;
	SU  T = 84 C = 37 N = color I = 0;
	SU  T = 86 C = 37 N = color I = 0;
	SU  T = 87 C = 37 N = color I = 6;
	SU  T = 89 C = 37 N = color I = 0;
	SU  T = 92 C = 37 N = color I = 0;
	SU  T = 93 C = 37 N = color I = 0;
	SU  T = 94 C = 37 N = color I = 0;
	SU  T = 95 C = 37 N = color I = 0;
	SU  T = 98 C = 37 N = color I = 0;
	SU  T = 99 C = 37 N = color I = 0;
	SU  T = 100 C = 37 N = color I = 0;
	SU  T = 103 C = 37 N = color I = 0;
	SU  T = 104 C = 37 N = color I = 0;
	SU  T = 105 C = 37 N = color I = 0;
	SU  T = 106 C = 37 N = color I = 0;

	SU  T = 87 C = 38 N = color I = 6;

	SU  T = 87 C = 39 N = color I = 6;

	SU  T = 87 C = 40 N = color I = 6;

	SU  C = 41 N = color I = 0;
	SU  T = 1 C = 41 N = color I = 0;
	SU  T = 2 C = 41 N = color I = 0;
	SU  T = 3 C = 41 N = color I = 0;
	SU  T = 4 C = 41 N = color I = 0;
	SU  T = 5 C = 41 N = color I = 0;
	SU  T = 6 C = 41 N = color I = 0;
	SU  T = 7 C = 41 N = color I = 0;
	SU  T = 8 C = 41 N = color I = 0;
	SU  T = 9 C = 41 N = color I = 0;
	SU  T = 10 C = 41 N = color I = 0;
	SU  T = 11 C = 41 N = color I = 0;
	SU  T = 12 C = 41 N = color I = 0;
	SU  T = 13 C = 41 N = color I = 0;
	SU  T = 14 C = 41 N = color I = 0;
	SU  T = 15 C = 41 N = color I = 0;
	SU  T = 16 C = 41 N = color I = 0;
	SU  T = 18 C = 41 N = color I = 0;
	SU  T = 19 C = 41 N = color I = 0;
	SU  T = 21 C = 41 N = color I = 0;
	SU  T = 22 C = 41 N = color I = 0;
	SU  T = 23 C = 41 N = color I = 0;
	SU  T = 24 C = 41 N = color I = 0;
	SU  T = 25 C = 41 N = color I = 0;
	SU  T = 26 C = 41 N = color I = 0;
	SU  T = 27 C = 41 N = color I = 0;
	SU  T = 28 C = 41 N = color I = 0;
	SU  T = 29 C = 41 N = color I = 0;
	SU  T = 31 C = 41 N = color I = 0;
	SU  T = 32 C = 41 N = color I = 0;
	SU  T = 33 C = 41 N = color I = 0;
	SU  T = 35 C = 41 N = color I = 0;
	SU  T = 38 C = 41 N = color I = 0;
	SU  T = 39 C = 41 N = color I = 0;
	SU  T = 40 C = 41 N = color I = 0;
	SU  T = 41 C = 41 N = color I = 0;
	SU  T = 42 C = 41 N = color I = 0;
	SU  T = 44 C = 41 N = color I = 0;
	SU  T = 46 C = 41 N = color I = 0;
	SU  T = 47 C = 41 N = color I = 0;
	SU  T = 48 C = 41 N = color I = 0;
	SU  T = 49 C = 41 N = color I = 0;
	SU  T = 51 C = 41 N = color I = 0;
	SU  T = 52 C = 41 N = color I = 0;
	SU  T = 54 C = 41 N = color I = 4;
	SU  T = 55 C = 41 N = color I = 0;
	SU  T = 56 C = 41 N = color I = 0;
	SU  T = 57 C = 41 N = color I = 0;
	SU  T = 58 C = 41 N = color I = 0;
	SU  T = 59 C = 41 N = color I = 0;
	SU  T = 61 C = 41 N = color I = 0;
	SU  T = 63 C = 41 N = color I = 0;
	SU  T = 64 C = 41 N = color I = 0;
	SU  T = 65 C = 41 N = color I = 0;
	SU  T = 67 C = 41 N = color I = 0;
	SU  T = 68 C = 41 N = color I = 0;
	SU  T = 69 C = 41 N = color I = 0;
	SU  T = 73 C = 41 N = color I = 0;
	SU  T = 74 C = 41 N = color I = 0;
	SU  T = 76 C = 41 N = color I = 0;
	SU  T = 77 C = 41 N = color I = 0;
	SU  T = 78 C = 41 N = color I = 0;
	SU  T = 79 C = 41 N = color I = 0;
	SU  T = 80 C = 41 N = color I = 0;
	SU  T = 81 C = 41 N = color I = 0;
	SU  T = 82 C = 41 N = color I = 0;
	SU  T = 83 C = 41 N = color I = 7;
	SU  T = 84 C = 41 N = color I = 0;
	SU  T = 86 C = 41 N = color I = 0;
	SU  T = 87 C = 41 N = color I = 6;
	SU  T = 89 C = 41 N = color I = 0;
	SU  T = 92 C = 41 N = color I = 0;
	SU  T = 93 C = 41 N = color I = 0;
	SU  T = 94 C = 41 N = color I = 0;
	SU  T = 95 C = 41 N = color I = 0;
	SU  T = 98 C = 41 N = color I = 0;
	SU  T = 99 C = 41 N = color I = 0;
	SU  T = 100 C = 41 N = color I = 0;
	SU  T = 103 C = 41 N = color I = 0;
	SU  T = 104 C = 41 N = color I = 0;
	SU  T = 105 C = 41 N = color I = 0;
	SU  T = 106 C = 41 N = color I = 0;

	SU  C = 42 N = color I = 0;
	SU  T = 1 C = 42 N = color I = 0;
	SU  T = 2 C = 42 N = color I = 0;
	SU  T = 3 C = 42 N = color I = 0;
	SU  T = 4 C = 42 N = color I = 0;
	SU  T = 5 C = 42 N = color I = 0;
	SU  T = 6 C = 42 N = color I = 0;
	SU  T = 7 C = 42 N = color I = 0;
	SU  T = 8 C = 42 N = color I = 0;
	SU  T = 9 C = 42 N = color I = 0;
	SU  T = 10 C = 42 N = color I = 0;
	SU  T = 11 C = 42 N = color I = 0;
	SU  T = 12 C = 42 N = color I = 0;
	SU  T = 13 C = 42 N = color I = 0;
	SU  T = 14 C = 42 N = color I = 0;
	SU  T = 15 C = 42 N = color I = 0;
	SU  T = 16 C = 42 N = color I = 0;
	SU  T = 18 C = 42 N = color I = 0;
	SU  T = 19 C = 42 N = color I = 0;
	SU  T = 21 C = 42 N = color I = 0;
	SU  T = 22 C = 42 N = color I = 0;
	SU  T = 23 C = 42 N = color I = 0;
	SU  T = 24 C = 42 N = color I = 0;
	SU  T = 25 C = 42 N = color I = 0;
	SU  T = 26 C = 42 N = color I = 0;
	SU  T = 27 C = 42 N = color I = 0;
	SU  T = 28 C = 42 N = color I = 0;
	SU  T = 29 C = 42 N = color I = 0;
	SU  T = 31 C = 42 N = color I = 0;
	SU  T = 32 C = 42 N = color I = 0;
	SU  T = 33 C = 42 N = color I = 0;
	SU  T = 35 C = 42 N = color I = 0;
	SU  T = 38 C = 42 N = color I = 0;
	SU  T = 39 C = 42 N = color I = 0;
	SU  T = 40 C = 42 N = color I = 0;
	SU  T = 41 C = 42 N = color I = 0;
	SU  T = 42 C = 42 N = color I = 0;
	SU  T = 44 C = 42 N = color I = 0;
	SU  T = 46 C = 42 N = color I = 0;
	SU  T = 47 C = 42 N = color I = 0;
	SU  T = 48 C = 42 N = color I = 0;
	SU  T = 49 C = 42 N = color I = 0;
	SU  T = 51 C = 42 N = color I = 0;
	SU  T = 52 C = 42 N = color I = 0;
	SU  T = 54 C = 42 N = color I = 4;
	SU  T = 55 C = 42 N = color I = 0;
	SU  T = 56 C = 42 N = color I = 0;
	SU  T = 57 C = 42 N = color I = 0;
	SU  T = 58 C = 42 N = color I = 0;
	SU  T = 59 C = 42 N = color I = 0;
	SU  T = 61 C = 42 N = color I = 0;
	SU  T = 63 C = 42 N = color I = 0;
	SU  T = 64 C = 42 N = color I = 0;
	SU  T = 65 C = 42 N = color I = 0;
	SU  T = 67 C = 42 N = color I = 0;
	SU  T = 68 C = 42 N = color I = 0;
	SU  T = 69 C = 42 N = color I = 0;
	SU  T = 73 C = 42 N = color I = 0;
	SU  T = 74 C = 42 N = color I = 0;
	SU  T = 76 C = 42 N = color I = 0;
	SU  T = 77 C = 42 N = color I = 0;
	SU  T = 78 C = 42 N = color I = 0;
	SU  T = 79 C = 42 N = color I = 0;
	SU  T = 80 C = 42 N = color I = 0;
	SU  T = 81 C = 42 N = color I = 0;
	SU  T = 82 C = 42 N = color I = 0;
	SU  T = 83 C = 42 N = color I = 7;
	SU  T = 84 C = 42 N = color I = 0;
	SU  T = 86 C = 42 N = color I = 0;
	SU  T = 87 C = 42 N = color I = 6;
	SU  T = 89 C = 42 N = color I = 0;
	SU  T = 92 C = 42 N = color I = 0;
	SU  T = 93 C = 42 N = color I = 0;
	SU  T = 94 C = 42 N = color I = 0;
	SU  T = 95 C = 42 N = color I = 0;
	SU  T = 98 C = 42 N = color I = 0;
	SU  T = 99 C = 42 N = color I = 0;
	SU  T = 100 C = 42 N = color I = 0;
	SU  T = 103 C = 42 N = color I = 0;
	SU  T = 104 C = 42 N = color I = 0;
	SU  T = 105 C = 42 N = color I = 0;
	SU  T = 106 C = 42 N = color I = 0;

	SU  C = 43 N = color I = 0;
	SU  T = 1 C = 43 N = color I = 0;
	SU  T = 2 C = 43 N = color I = 0;
	SU  T = 3 C = 43 N = color I = 0;
	SU  T = 4 C = 43 N = color I = 0;
	SU  T = 5 C = 43 N = color I = 0;
	SU  T = 6 C = 43 N = color I = 0;
	SU  T = 7 C = 43 N = color I = 0;
	SU  T = 8 C = 43 N = color I = 0;
	SU  T = 9 C = 43 N = color I = 0;
	SU  T = 10 C = 43 N = color I = 0;
	SU  T = 11 C = 43 N = color I = 0;
	SU  T = 12 C = 43 N = color I = 0;
	SU  T = 13 C = 43 N = color I = 0;
	SU  T = 14 C = 43 N = color I = 0;
	SU  T = 15 C = 43 N = color I = 0;
	SU  T = 16 C = 43 N = color I = 0;
	SU  T = 18 C = 43 N = color I = 0;
	SU  T = 19 C = 43 N = color I = 0;
	SU  T = 21 C = 43 N = color I = 0;
	SU  T = 22 C = 43 N = color I = 0;
	SU  T = 23 C = 43 N = color I = 0;
	SU  T = 24 C = 43 N = color I = 0;
	SU  T = 25 C = 43 N = color I = 0;
	SU  T = 26 C = 43 N = color I = 0;
	SU  T = 27 C = 43 N = color I = 0;
	SU  T = 28 C = 43 N = color I = 0;
	SU  T = 29 C = 43 N = color I = 0;
	SU  T = 31 C = 43 N = color I = 0;
	SU  T = 32 C = 43 N = color I = 0;
	SU  T = 33 C = 43 N = color I = 0;
	SU  T = 35 C = 43 N = color I = 0;
	SU  T = 38 C = 43 N = color I = 0;
	SU  T = 39 C = 43 N = color I = 0;
	SU  T = 40 C = 43 N = color I = 0;
	SU  T = 41 C = 43 N = color I = 0;
	SU  T = 42 C = 43 N = color I = 0;
	SU  T = 44 C = 43 N = color I = 0;
	SU  T = 46 C = 43 N = color I = 0;
	SU  T = 47 C = 43 N = color I = 0;
	SU  T = 48 C = 43 N = color I = 0;
	SU  T = 49 C = 43 N = color I = 0;
	SU  T = 51 C = 43 N = color I = 0;
	SU  T = 52 C = 43 N = color I = 0;
	SU  T = 54 C = 43 N = color I = 4;
	SU  T = 55 C = 43 N = color I = 0;
	SU  T = 56 C = 43 N = color I = 0;
	SU  T = 57 C = 43 N = color I = 0;
	SU  T = 58 C = 43 N = color I = 0;
	SU  T = 59 C = 43 N = color I = 0;
	SU  T = 61 C = 43 N = color I = 0;
	SU  T = 63 C = 43 N = color I = 0;
	SU  T = 64 C = 43 N = color I = 0;
	SU  T = 65 C = 43 N = color I = 0;
	SU  T = 67 C = 43 N = color I = 0;
	SU  T = 68 C = 43 N = color I = 0;
	SU  T = 69 C = 43 N = color I = 0;
	SU  T = 73 C = 43 N = color I = 0;
	SU  T = 74 C = 43 N = color I = 0;
	SU  T = 76 C = 43 N = color I = 0;
	SU  T = 77 C = 43 N = color I = 0;
	SU  T = 78 C = 43 N = color I = 0;
	SU  T = 79 C = 43 N = color I = 0;
	SU  T = 80 C = 43 N = color I = 0;
	SU  T = 81 C = 43 N = color I = 0;
	SU  T = 82 C = 43 N = color I = 0;
	SU  T = 83 C = 43 N = color I = 7;
	SU  T = 84 C = 43 N = color I = 0;
	SU  T = 86 C = 43 N = color I = 0;
	SU  T = 87 C = 43 N = color I = 6;
	SU  T = 89 C = 43 N = color I = 0;
	SU  T = 92 C = 43 N = color I = 0;
	SU  T = 93 C = 43 N = color I = 0;
	SU  T = 94 C = 43 N = color I = 0;
	SU  T = 95 C = 43 N = color I = 0;
	SU  T = 98 C = 43 N = color I = 0;
	SU  T = 99 C = 43 N = color I = 0;
	SU  T = 100 C = 43 N = color I = 0;
	SU  T = 103 C = 43 N = color I = 0;
	SU  T = 104 C = 43 N = color I = 0;
	SU  T = 105 C = 43 N = color I = 0;
	SU  T = 106 C = 43 N = color I = 0;

	SU  T = 87 C = 44 N = color I = 6;

	SU  T = 5 C = 46 N = color I = 7;
	SU  T = 10 C = 46 N = color I = 4;
	SU  T = 19 C = 46 N = color I = 4;
	SU  T = 21 C = 46 N = color I = 4;
	SU  T = 48 C = 46 N = color I = 4;
	SU  T = 49 C = 46 N = color I = 4;
	SU  T = 54 C = 46 N = color I = 4;
	SU  T = 55 C = 46 N = color I = 4;
	SU  T = 57 C = 46 N = color I = 4;
	SU  T = 58 C = 46 N = color I = 4;
	SU  T = 69 C = 46 N = color I = 4;
	SU  T = 77 C = 46 N = color I = 4;
	SU  T = 78 C = 46 N = color I = 4;
	SU  T = 83 C = 46 N = color I = 7;
	SU  T = 84 C = 46 N = color I = 4;
	SU  T = 87 C = 46 N = color I = 6;
	SU  T = 98 C = 46 N = color I = 4;
	SU  T = 104 C = 46 N = color I = 4;
	SU  T = 105 C = 46 N = color I = 7;

	SU  T = 2 C = 49 N = color I = 4;
	SU  T = 3 C = 49 N = color I = 4;
	SU  T = 4 C = 49 N = color I = 4;
	SU  T = 5 C = 49 N = color I = 7;
	SU  T = 7 C = 49 N = color I = 4;
	SU  T = 8 C = 49 N = color I = 4;
	SU  T = 9 C = 49 N = color I = 4;
	SU  T = 10 C = 49 N = color I = 4;
	SU  T = 11 C = 49 N = color I = 4;
	SU  T = 12 C = 49 N = color I = 4;
	SU  T = 15 C = 49 N = color I = 4;
	SU  T = 16 C = 49 N = color I = 4;
	SU  T = 18 C = 49 N = color I = 4;
	SU  T = 19 C = 49 N = color I = 4;
	SU  T = 21 C = 49 N = color I = 4;
	SU  T = 22 C = 49 N = color I = 4;
	SU  T = 23 C = 49 N = color I = 4;
	SU  T = 25 C = 49 N = color I = 4;
	SU  T = 26 C = 49 N = color I = 4;
	SU  T = 27 C = 49 N = color I = 4;
	SU  T = 29 C = 49 N = color I = 4;
	SU  T = 33 C = 49 N = color I = 4;
	SU  T = 35 C = 49 N = color I = 4;
	SU  T = 38 C = 49 N = color I = 4;
	SU  T = 39 C = 49 N = color I = 4;
	SU  T = 40 C = 49 N = color I = 4;
	SU  T = 41 C = 49 N = color I = 4;
	SU  T = 42 C = 49 N = color I = 4;
	SU  T = 44 C = 49 N = color I = 4;
	SU  T = 46 C = 49 N = color I = 4;
	SU  T = 47 C = 49 N = color I = 4;
	SU  T = 48 C = 49 N = color I = 4;
	SU  T = 49 C = 49 N = color I = 4;
	SU  T = 52 C = 49 N = color I = 4;
	SU  T = 54 C = 49 N = color I = 4;
	SU  T = 55 C = 49 N = color I = 4;
	SU  T = 56 C = 49 N = color I = 4;
	SU  T = 57 C = 49 N = color I = 4;
	SU  T = 58 C = 49 N = color I = 4;
	SU  T = 61 C = 49 N = color I = 4;
	SU  T = 64 C = 49 N = color I = 4;
	SU  T = 67 C = 49 N = color I = 4;
	SU  T = 73 C = 49 N = color I = 4;
	SU  T = 74 C = 49 N = color I = 4;
	SU  T = 76 C = 49 N = color I = 4;
	SU  T = 77 C = 49 N = color I = 4;
	SU  T = 78 C = 49 N = color I = 4;
	SU  T = 79 C = 49 N = color I = 4;
	SU  T = 80 C = 49 N = color I = 4;
	SU  T = 81 C = 49 N = color I = 4;
	SU  T = 83 C = 49 N = color I = 7;
	SU  T = 84 C = 49 N = color I = 4;
	SU  T = 87 C = 49 N = color I = 6;
	SU  T = 89 C = 49 N = color I = 4;
	SU  T = 92 C = 49 N = color I = 4;
	SU  T = 93 C = 49 N = color I = 4;
	SU  T = 94 C = 49 N = color I = 4;
	SU  T = 98 C = 49 N = color I = 4;
	SU  T = 99 C = 49 N = color I = 4;
	SU  T = 100 C = 49 N = color I = 4;
	SU  T = 104 C = 49 N = color I = 4;
	SU  T = 105 C = 49 N = color I = 7;

	SU  T = 5 C = 50 N = color I = 7;
	SU  T = 7 C = 50 N = color I = 4;
	SU  T = 8 C = 50 N = color I = 4;
	SU  T = 10 C = 50 N = color I = 4;
	SU  T = 11 C = 50 N = color I = 4;
	SU  T = 15 C = 50 N = color I = 4;
	SU  T = 16 C = 50 N = color I = 4;
	SU  T = 18 C = 50 N = color I = 4;
	SU  T = 19 C = 50 N = color I = 4;
	SU  T = 21 C = 50 N = color I = 4;
	SU  T = 22 C = 50 N = color I = 4;
	SU  T = 24 C = 50 N = color I = 4;
	SU  T = 27 C = 50 N = color I = 4;
	SU  T = 29 C = 50 N = color I = 4;
	SU  T = 33 C = 50 N = color I = 4;
	SU  T = 38 C = 50 N = color I = 4;
	SU  T = 39 C = 50 N = color I = 4;
	SU  T = 40 C = 50 N = color I = 4;
	SU  T = 41 C = 50 N = color I = 4;
	SU  T = 44 C = 50 N = color I = 4;
	SU  T = 46 C = 50 N = color I = 4;
	SU  T = 48 C = 50 N = color I = 4;
	SU  T = 49 C = 50 N = color I = 4;
	SU  T = 54 C = 50 N = color I = 4;
	SU  T = 55 C = 50 N = color I = 4;
	SU  T = 56 C = 50 N = color I = 4;
	SU  T = 57 C = 50 N = color I = 4;
	SU  T = 58 C = 50 N = color I = 4;
	SU  T = 61 C = 50 N = color I = 4;
	SU  T = 64 C = 50 N = color I = 4;
	SU  T = 67 C = 50 N = color I = 4;
	SU  T = 76 C = 50 N = color I = 4;
	SU  T = 77 C = 50 N = color I = 4;
	SU  T = 78 C = 50 N = color I = 4;
	SU  T = 79 C = 50 N = color I = 4;
	SU  T = 80 C = 50 N = color I = 4;
	SU  T = 83 C = 50 N = color I = 7;
	SU  T = 84 C = 50 N = color I = 4;
	SU  T = 87 C = 50 N = color I = 6;
	SU  T = 89 C = 50 N = color I = 4;
	SU  T = 92 C = 50 N = color I = 4;
	SU  T = 93 C = 50 N = color I = 4;
	SU  T = 98 C = 50 N = color I = 4;
	SU  T = 99 C = 50 N = color I = 4;
	SU  T = 104 C = 50 N = color I = 4;
	SU  T = 105 C = 50 N = color I = 7;

	SU  T = 2 C = 51 N = color I = 4;
	SU  T = 3 C = 51 N = color I = 4;
	SU  T = 5 C = 51 N = color I = 7;
	SU  T = 7 C = 51 N = color I = 4;
	SU  T = 8 C = 51 N = color I = 4;
	SU  T = 9 C = 51 N = color I = 4;
	SU  T = 10 C = 51 N = color I = 4;
	SU  T = 12 C = 51 N = color I = 4;
	SU  T = 13 C = 51 N = color I = 4;
	SU  T = 14 C = 51 N = color I = 4;
	SU  T = 16 C = 51 N = color I = 4;
	SU  T = 19 C = 51 N = color I = 4;
	SU  T = 21 C = 51 N = color I = 4;
	SU  T = 22 C = 51 N = color I = 4;
	SU  T = 24 C = 51 N = color I = 4;
	SU  T = 25 C = 51 N = color I = 4;
	SU  T = 27 C = 51 N = color I = 4;
	SU  T = 29 C = 51 N = color I = 4;
	SU  T = 32 C = 51 N = color I = 4;
	SU  T = 33 C = 51 N = color I = 4;
	SU  T = 35 C = 51 N = color I = 4;
	SU  T = 38 C = 51 N = color I = 4;
	SU  T = 39 C = 51 N = color I = 4;
	SU  T = 40 C = 51 N = color I = 4;
	SU  T = 41 C = 51 N = color I = 4;
	SU  T = 42 C = 51 N = color I = 4;
	SU  T = 44 C = 51 N = color I = 4;
	SU  T = 46 C = 51 N = color I = 4;
	SU  T = 47 C = 51 N = color I = 4;
	SU  T = 48 C = 51 N = color I = 4;
	SU  T = 49 C = 51 N = color I = 4;
	SU  T = 51 C = 51 N = color I = 4;
	SU  T = 54 C = 51 N = color I = 4;
	SU  T = 55 C = 51 N = color I = 4;
	SU  T = 57 C = 51 N = color I = 4;
	SU  T = 58 C = 51 N = color I = 4;
	SU  T = 59 C = 51 N = color I = 4;
	SU  T = 61 C = 51 N = color I = 4;
	SU  T = 64 C = 51 N = color I = 4;
	SU  T = 65 C = 51 N = color I = 4;
	SU  T = 67 C = 51 N = color I = 4;
	SU  T = 69 C = 51 N = color I = 4;
	SU  T = 73 C = 51 N = color I = 4;
	SU  T = 74 C = 51 N = color I = 4;
	SU  T = 76 C = 51 N = color I = 4;
	SU  T = 77 C = 51 N = color I = 4;
	SU  T = 78 C = 51 N = color I = 4;
	SU  T = 79 C = 51 N = color I = 4;
	SU  T = 80 C = 51 N = color I = 4;
	SU  T = 81 C = 51 N = color I = 4;
	SU  T = 83 C = 51 N = color I = 7;
	SU  T = 84 C = 51 N = color I = 4;
	SU  T = 86 C = 51 N = color I = 4;
	SU  T = 87 C = 51 N = color I = 6;
	SU  T = 89 C = 51 N = color I = 4;
	SU  T = 92 C = 51 N = color I = 4;
	SU  T = 93 C = 51 N = color I = 4;
	SU  T = 94 C = 51 N = color I = 4;
	SU  T = 95 C = 51 N = color I = 4;
	SU  T = 99 C = 51 N = color I = 4;
	SU  T = 100 C = 51 N = color I = 4;
	SU  T = 104 C = 51 N = color I = 4;
	SU  T = 105 C = 51 N = color I = 7;

	SU  C = 52 N = color I = 0;
	SU  T = 1 C = 52 N = color I = 0;
	SU  T = 2 C = 52 N = color I = 0;
	SU  T = 3 C = 52 N = color I = 0;
	SU  T = 4 C = 52 N = color I = 0;
	SU  T = 5 C = 52 N = color I = 0;
	SU  T = 6 C = 52 N = color I = 0;
	SU  T = 7 C = 52 N = color I = 0;
	SU  T = 8 C = 52 N = color I = 0;
	SU  T = 9 C = 52 N = color I = 0;
	SU  T = 10 C = 52 N = color I = 0;
	SU  T = 11 C = 52 N = color I = 0;
	SU  T = 12 C = 52 N = color I = 0;
	SU  T = 13 C = 52 N = color I = 0;
	SU  T = 14 C = 52 N = color I = 0;
	SU  T = 15 C = 52 N = color I = 0;
	SU  T = 16 C = 52 N = color I = 0;
	SU  T = 18 C = 52 N = color I = 0;
	SU  T = 19 C = 52 N = color I = 0;
	SU  T = 21 C = 52 N = color I = 0;
	SU  T = 22 C = 52 N = color I = 0;
	SU  T = 23 C = 52 N = color I = 0;
	SU  T = 24 C = 52 N = color I = 0;
	SU  T = 25 C = 52 N = color I = 0;
	SU  T = 26 C = 52 N = color I = 0;
	SU  T = 27 C = 52 N = color I = 0;
	SU  T = 28 C = 52 N = color I = 0;
	SU  T = 29 C = 52 N = color I = 0;
	SU  T = 31 C = 52 N = color I = 0;
	SU  T = 32 C = 52 N = color I = 0;
	SU  T = 33 C = 52 N = color I = 0;
	SU  T = 35 C = 52 N = color I = 0;
	SU  T = 38 C = 52 N = color I = 0;
	SU  T = 39 C = 52 N = color I = 0;
	SU  T = 40 C = 52 N = color I = 0;
	SU  T = 41 C = 52 N = color I = 0;
	SU  T = 42 C = 52 N = color I = 0;
	SU  T = 44 C = 52 N = color I = 0;
	SU  T = 46 C = 52 N = color I = 0;
	SU  T = 47 C = 52 N = color I = 0;
	SU  T = 48 C = 52 N = color I = 0;
	SU  T = 49 C = 52 N = color I = 0;
	SU  T = 51 C = 52 N = color I = 0;
	SU  T = 52 C = 52 N = color I = 0;
	SU  T = 54 C = 52 N = color I = 4;
	SU  T = 55 C = 52 N = color I = 0;
	SU  T = 56 C = 52 N = color I = 0;
	SU  T = 57 C = 52 N = color I = 0;
	SU  T = 58 C = 52 N = color I = 0;
	SU  T = 59 C = 52 N = color I = 0;
	SU  T = 61 C = 52 N = color I = 0;
	SU  T = 63 C = 52 N = color I = 0;
	SU  T = 64 C = 52 N = color I = 0;
	SU  T = 65 C = 52 N = color I = 0;
	SU  T = 67 C = 52 N = color I = 0;
	SU  T = 68 C = 52 N = color I = 0;
	SU  T = 69 C = 52 N = color I = 0;
	SU  T = 73 C = 52 N = color I = 0;
	SU  T = 74 C = 52 N = color I = 0;
	SU  T = 76 C = 52 N = color I = 0;
	SU  T = 77 C = 52 N = color I = 0;
	SU  T = 78 C = 52 N = color I = 0;
	SU  T = 79 C = 52 N = color I = 0;
	SU  T = 80 C = 52 N = color I = 0;
	SU  T = 81 C = 52 N = color I = 0;
	SU  T = 82 C = 52 N = color I = 0;
	SU  T = 83 C = 52 N = color I = 7;
	SU  T = 84 C = 52 N = color I = 0;
	SU  T = 86 C = 52 N = color I = 0;
	SU  T = 87 C = 52 N = color I = 6;
	SU  T = 89 C = 52 N = color I = 0;
	SU  T = 92 C = 52 N = color I = 0;
	SU  T = 93 C = 52 N = color I = 0;
	SU  T = 94 C = 52 N = color I = 0;
	SU  T = 95 C = 52 N = color I = 0;
	SU  T = 98 C = 52 N = color I = 0;
	SU  T = 99 C = 52 N = color I = 0;
	SU  T = 100 C = 52 N = color I = 0;
	SU  T = 103 C = 52 N = color I = 0;
	SU  T = 104 C = 52 N = color I = 0;
	SU  T = 105 C = 52 N = color I = 0;
	SU  T = 106 C = 52 N = color I = 0;

	SU  C = 55 N = color I = 0;
	SU  T = 83 C = 55 N = color I = 7;
	SU  T = 87 C = 55 N = color I = 6;

	SU  C = 56 N = color I = 0;
	SU  T = 83 C = 56 N = color I = 7;
	SU  T = 87 C = 56 N = color I = 6;

	SU  C = 57 N = color I = 0;
	SU  T = 83 C = 57 N = color I = 7;
	SU  T = 87 C = 57 N = color I = 6;

	SU  C = 58 N = color I = 0;
	SU  T = 83 C = 58 N = color I = 7;
	SU  T = 87 C = 58 N = color I = 6;

	SU  C = 59 N = color I = 0;
	SU  T = 83 C = 59 N = color I = 7;
	SU  T = 87 C = 59 N = color I = 6;

	SU  C = 60 N = color I = 0;
	SU  T = 83 C = 60 N = color I = 7;
	SU  T = 87 C = 60 N = color I = 6;

	SU  C = 61 N = color I = 0;
	SU  T = 83 C = 61 N = color I = 7;
	SU  T = 87 C = 61 N = color I = 6;

	SU  C = 62 N = color I = 0;
	SU  T = 83 C = 62 N = color I = 7;
	SU  T = 87 C = 62 N = color I = 6;

	SU  C = 63 N = color I = 0;
	SU  T = 83 C = 63 N = color I = 7;
	SU  T = 87 C = 63 N = color I = 6;

	SU  C = 64 N = color I = 0;
	SU  T = 83 C = 64 N = color I = 7;
	SU  T = 87 C = 64 N = color I = 6;

	SU  C = 65 N = color I = 0;
	SU  T = 83 C = 65 N = color I = 7;
	SU  T = 87 C = 65 N = color I = 6;

	SU  C = 66 N = color I = 0;
	SU  T = 83 C = 66 N = color I = 7;
	SU  T = 87 C = 66 N = color I = 6;

	SU  C = 67 N = color I = 0;
	SU  T = 83 C = 67 N = color I = 7;
	SU  T = 87 C = 67 N = color I = 6;

	SU  C = 69 N = color I = 0;
	SU  T = 83 C = 69 N = color I = 7;
	SU  T = 87 C = 69 N = color I = 6;

	SU  T = 2 C = 70 N = color I = 4;
	SU  T = 4 C = 70 N = color I = 4;
	SU  T = 5 C = 70 N = color I = 7;
	SU  T = 7 C = 70 N = color I = 4;
	SU  T = 8 C = 70 N = color I = 4;
	SU  T = 9 C = 70 N = color I = 4;
	SU  T = 10 C = 70 N = color I = 4;
	SU  T = 11 C = 70 N = color I = 4;
	SU  T = 12 C = 70 N = color I = 4;
	SU  T = 15 C = 70 N = color I = 4;
	SU  T = 16 C = 70 N = color I = 4;
	SU  T = 19 C = 70 N = color I = 4;
	SU  T = 21 C = 70 N = color I = 4;
	SU  T = 22 C = 70 N = color I = 4;
	SU  T = 25 C = 70 N = color I = 4;
	SU  T = 26 C = 70 N = color I = 4;
	SU  T = 27 C = 70 N = color I = 4;
	SU  T = 29 C = 70 N = color I = 4;
	SU  T = 32 C = 70 N = color I = 4;
	SU  T = 35 C = 70 N = color I = 4;
	SU  T = 38 C = 70 N = color I = 4;
	SU  T = 39 C = 70 N = color I = 4;
	SU  T = 40 C = 70 N = color I = 4;
	SU  T = 46 C = 70 N = color I = 4;
	SU  T = 48 C = 70 N = color I = 4;
	SU  T = 51 C = 70 N = color I = 4;
	SU  T = 52 C = 70 N = color I = 4;
	SU  T = 54 C = 70 N = color I = 4;
	SU  T = 55 C = 70 N = color I = 4;
	SU  T = 56 C = 70 N = color I = 4;
	SU  T = 57 C = 70 N = color I = 4;
	SU  T = 58 C = 70 N = color I = 4;
	SU  T = 59 C = 70 N = color I = 4;
	SU  T = 63 C = 70 N = color I = 4;
	SU  T = 69 C = 70 N = color I = 4;
	SU  T = 73 C = 70 N = color I = 4;
	SU  T = 77 C = 70 N = color I = 4;
	SU  T = 78 C = 70 N = color I = 4;
	SU  T = 79 C = 70 N = color I = 4;
	SU  T = 81 C = 70 N = color I = 4;
	SU  T = 82 C = 70 N = color I = 4;
	SU  T = 83 C = 70 N = color I = 7;
	SU  T = 84 C = 70 N = color I = 4;
	SU  T = 87 C = 70 N = color I = 6;
	SU  T = 92 C = 70 N = color I = 4;
	SU  T = 93 C = 70 N = color I = 4;
	SU  T = 94 C = 70 N = color I = 4;
	SU  T = 95 C = 70 N = color I = 4;
	SU  T = 98 C = 70 N = color I = 4;
	SU  T = 99 C = 70 N = color I = 4;
	SU  T = 100 C = 70 N = color I = 4;
	SU  T = 105 C = 70 N = color I = 7;

	SU  C = 71 N = color I = 0;
	SU  T = 83 C = 71 N = color I = 7;
	SU  T = 87 C = 71 N = color I = 6;

	SU  T = 5 C = 76 N = color I = 7;
	SU  T = 27 C = 76 N = color I = 4;
	SU  T = 29 C = 76 N = color I = 4;
	SU  T = 39 C = 76 N = color I = 4;
	SU  T = 49 C = 76 N = color I = 4;
	SU  T = 54 C = 76 N = color I = 4;
	SU  T = 55 C = 76 N = color I = 4;
	SU  T = 58 C = 76 N = color I = 4;
	SU  T = 67 C = 76 N = color I = 4;
	SU  T = 69 C = 76 N = color I = 4;
	SU  T = 76 C = 76 N = color I = 4;
	SU  T = 79 C = 76 N = color I = 4;
	SU  T = 80 C = 76 N = color I = 4;
	SU  T = 83 C = 76 N = color I = 7;
	SU  T = 84 C = 76 N = color I = 4;
	SU  T = 87 C = 76 N = color I = 6;
	SU  T = 92 C = 76 N = color I = 4;
	SU  T = 105 C = 76 N = color I = 7;

	SU  T = 4 C = 77 N = color I = 4;
	SU  T = 5 C = 77 N = color I = 7;
	SU  T = 7 C = 77 N = color I = 4;
	SU  T = 10 C = 77 N = color I = 4;
	SU  T = 11 C = 77 N = color I = 4;
	SU  T = 12 C = 77 N = color I = 4;
	SU  T = 13 C = 77 N = color I = 4;
	SU  T = 14 C = 77 N = color I = 4;
	SU  T = 15 C = 77 N = color I = 4;
	SU  T = 16 C = 77 N = color I = 4;
	SU  T = 18 C = 77 N = color I = 4;
	SU  T = 19 C = 77 N = color I = 4;
	SU  T = 21 C = 77 N = color I = 4;
	SU  T = 22 C = 77 N = color I = 4;
	SU  T = 24 C = 77 N = color I = 4;
	SU  T = 25 C = 77 N = color I = 4;
	SU  T = 26 C = 77 N = color I = 4;
	SU  T = 29 C = 77 N = color I = 4;
	SU  T = 32 C = 77 N = color I = 4;
	SU  T = 35 C = 77 N = color I = 4;
	SU  T = 38 C = 77 N = color I = 4;
	SU  T = 39 C = 77 N = color I = 4;
	SU  T = 40 C = 77 N = color I = 4;
	SU  T = 44 C = 77 N = color I = 4;
	SU  T = 49 C = 77 N = color I = 4;
	SU  T = 52 C = 77 N = color I = 4;
	SU  T = 54 C = 77 N = color I = 4;
	SU  T = 55 C = 77 N = color I = 4;
	SU  T = 56 C = 77 N = color I = 4;
	SU  T = 58 C = 77 N = color I = 4;
	SU  T = 59 C = 77 N = color I = 4;
	SU  T = 61 C = 77 N = color I = 4;
	SU  T = 64 C = 77 N = color I = 4;
	SU  T = 65 C = 77 N = color I = 4;
	SU  T = 69 C = 77 N = color I = 4;
	SU  T = 73 C = 77 N = color I = 4;
	SU  T = 74 C = 77 N = color I = 4;
	SU  T = 76 C = 77 N = color I = 4;
	SU  T = 77 C = 77 N = color I = 4;
	SU  T = 78 C = 77 N = color I = 4;
	SU  T = 79 C = 77 N = color I = 4;
	SU  T = 80 C = 77 N = color I = 4;
	SU  T = 81 C = 77 N = color I = 4;
	SU  T = 83 C = 77 N = color I = 7;
	SU  T = 84 C = 77 N = color I = 4;
	SU  T = 87 C = 77 N = color I = 6;
	SU  T = 98 C = 77 N = color I = 4;
	SU  T = 99 C = 77 N = color I = 4;
	SU  T = 104 C = 77 N = color I = 4;
	SU  T = 105 C = 77 N = color I = 7;

	SU  T = 5 C = 78 N = color I = 7;
	SU  T = 49 C = 78 N = color I = 4;
	SU  T = 54 C = 78 N = color I = 4;
	SU  T = 58 C = 78 N = color I = 4;
	SU  T = 83 C = 78 N = color I = 7;
	SU  T = 84 C = 78 N = color I = 4;
	SU  T = 87 C = 78 N = color I = 6;
	SU  T = 105 C = 78 N = color I = 7;

	SU  T = 5 C = 81 N = color I = 7;
	SU  T = 7 C = 81 N = color I = 4;
	SU  T = 10 C = 81 N = color I = 4;
	SU  T = 13 C = 81 N = color I = 4;
	SU  T = 14 C = 81 N = color I = 4;
	SU  T = 18 C = 81 N = color I = 4;
	SU  T = 21 C = 81 N = color I = 4;
	SU  T = 23 C = 81 N = color I = 4;
	SU  T = 26 C = 81 N = color I = 4;
	SU  T = 29 C = 81 N = color I = 4;
	SU  T = 32 C = 81 N = color I = 4;
	SU  T = 35 C = 81 N = color I = 4;
	SU  T = 39 C = 81 N = color I = 4;
	SU  T = 41 C = 81 N = color I = 4;
	SU  T = 42 C = 81 N = color I = 4;
	SU  T = 46 C = 81 N = color I = 4;
	SU  T = 49 C = 81 N = color I = 4;
	SU  T = 54 C = 81 N = color I = 4;
	SU  T = 55 C = 81 N = color I = 4;
	SU  T = 56 C = 81 N = color I = 4;
	SU  T = 58 C = 81 N = color I = 4;
	SU  T = 59 C = 81 N = color I = 4;
	SU  T = 67 C = 81 N = color I = 4;
	SU  T = 69 C = 81 N = color I = 4;
	SU  T = 73 C = 81 N = color I = 4;
	SU  T = 74 C = 81 N = color I = 4;
	SU  T = 76 C = 81 N = color I = 4;
	SU  T = 78 C = 81 N = color I = 4;
	SU  T = 79 C = 81 N = color I = 4;
	SU  T = 81 C = 81 N = color I = 4;
	SU  T = 83 C = 81 N = color I = 7;
	SU  T = 84 C = 81 N = color I = 4;
	SU  T = 87 C = 81 N = color I = 6;
	SU  T = 98 C = 81 N = color I = 4;
	SU  T = 100 C = 81 N = color I = 4;
	SU  T = 104 C = 81 N = color I = 4;
	SU  T = 105 C = 81 N = color I = 7;

	SU  T = 5 C = 85 N = color I = 7;
	SU  T = 24 C = 85 N = color I = 4;
	SU  T = 49 C = 85 N = color I = 4;
	SU  T = 54 C = 85 N = color I = 4;
	SU  T = 69 C = 85 N = color I = 4;
	SU  T = 83 C = 85 N = color I = 7;
	SU  T = 84 C = 85 N = color I = 4;
	SU  T = 86 C = 85 N = color I = 4;
	SU  T = 87 C = 85 N = color I = 6;
	SU  T = 105 C = 85 N = color I = 7;

	SU  T = 5 C = 86 N = color I = 7;
	SU  T = 24 C = 86 N = color I = 4;
	SU  T = 49 C = 86 N = color I = 4;
	SU  T = 54 C = 86 N = color I = 4;
	SU  T = 55 C = 86 N = color I = 4;
	SU  T = 58 C = 86 N = color I = 4;
	SU  T = 69 C = 86 N = color I = 4;
	SU  T = 83 C = 86 N = color I = 7;
	SU  T = 84 C = 86 N = color I = 4;
	SU  T = 86 C = 86 N = color I = 4;
	SU  T = 87 C = 86 N = color I = 6;
	SU  T = 105 C = 86 N = color I = 7;

	SU  T = 5 C = 87 N = color I = 7;
	SU  T = 42 C = 87 N = color I = 4;
	SU  T = 54 C = 87 N = color I = 4;
	SU  T = 83 C = 87 N = color I = 7;
	SU  T = 84 C = 87 N = color I = 4;
	SU  T = 87 C = 87 N = color I = 6;
	SU  T = 105 C = 87 N = color I = 7;

	SU  T = 2 C = 88 N = color I = 4;
	SU  T = 3 C = 88 N = color I = 4;
	SU  T = 5 C = 88 N = color I = 7;
	SU  T = 7 C = 88 N = color I = 4;
	SU  T = 8 C = 88 N = color I = 4;
	SU  T = 9 C = 88 N = color I = 4;
	SU  T = 10 C = 88 N = color I = 4;
	SU  T = 11 C = 88 N = color I = 4;
	SU  T = 12 C = 88 N = color I = 4;
	SU  T = 13 C = 88 N = color I = 4;
	SU  T = 14 C = 88 N = color I = 4;
	SU  T = 15 C = 88 N = color I = 4;
	SU  T = 16 C = 88 N = color I = 4;
	SU  T = 18 C = 88 N = color I = 4;
	SU  T = 19 C = 88 N = color I = 4;
	SU  T = 21 C = 88 N = color I = 4;
	SU  T = 22 C = 88 N = color I = 4;
	SU  T = 24 C = 88 N = color I = 4;
	SU  T = 25 C = 88 N = color I = 4;
	SU  T = 26 C = 88 N = color I = 4;
	SU  T = 27 C = 88 N = color I = 4;
	SU  T = 32 C = 88 N = color I = 4;
	SU  T = 33 C = 88 N = color I = 4;
	SU  T = 35 C = 88 N = color I = 4;
	SU  T = 38 C = 88 N = color I = 4;
	SU  T = 39 C = 88 N = color I = 4;
	SU  T = 40 C = 88 N = color I = 4;
	SU  T = 41 C = 88 N = color I = 4;
	SU  T = 42 C = 88 N = color I = 4;
	SU  T = 44 C = 88 N = color I = 4;
	SU  T = 46 C = 88 N = color I = 4;
	SU  T = 48 C = 88 N = color I = 4;
	SU  T = 49 C = 88 N = color I = 4;
	SU  T = 54 C = 88 N = color I = 4;
	SU  T = 55 C = 88 N = color I = 4;
	SU  T = 56 C = 88 N = color I = 4;
	SU  T = 57 C = 88 N = color I = 4;
	SU  T = 58 C = 88 N = color I = 4;
	SU  T = 59 C = 88 N = color I = 4;
	SU  T = 61 C = 88 N = color I = 4;
	SU  T = 64 C = 88 N = color I = 4;
	SU  T = 65 C = 88 N = color I = 4;
	SU  T = 67 C = 88 N = color I = 4;
	SU  T = 69 C = 88 N = color I = 4;
	SU  T = 73 C = 88 N = color I = 4;
	SU  T = 74 C = 88 N = color I = 4;
	SU  T = 76 C = 88 N = color I = 4;
	SU  T = 77 C = 88 N = color I = 4;
	SU  T = 78 C = 88 N = color I = 4;
	SU  T = 79 C = 88 N = color I = 4;
	SU  T = 80 C = 88 N = color I = 4;
	SU  T = 81 C = 88 N = color I = 4;
	SU  T = 83 C = 88 N = color I = 7;
	SU  T = 84 C = 88 N = color I = 4;
	SU  T = 86 C = 88 N = color I = 4;
	SU  T = 87 C = 88 N = color I = 6;
	SU  T = 89 C = 88 N = color I = 4;
	SU  T = 92 C = 88 N = color I = 4;
	SU  T = 93 C = 88 N = color I = 4;
	SU  T = 94 C = 88 N = color I = 4;
	SU  T = 98 C = 88 N = color I = 4;
	SU  T = 99 C = 88 N = color I = 4;
	SU  T = 100 C = 88 N = color I = 4;
	SU  T = 104 C = 88 N = color I = 4;
	SU  T = 105 C = 88 N = color I = 7;

	SU  T = 2 C = 89 N = color I = 4;
	SU  T = 3 C = 89 N = color I = 4;
	SU  T = 4 C = 89 N = color I = 4;
	SU  T = 5 C = 89 N = color I = 7;
	SU  T = 7 C = 89 N = color I = 4;
	SU  T = 8 C = 89 N = color I = 4;
	SU  T = 9 C = 89 N = color I = 4;
	SU  T = 10 C = 89 N = color I = 4;
	SU  T = 11 C = 89 N = color I = 4;
	SU  T = 12 C = 89 N = color I = 4;
	SU  T = 13 C = 89 N = color I = 4;
	SU  T = 14 C = 89 N = color I = 4;
	SU  T = 15 C = 89 N = color I = 4;
	SU  T = 16 C = 89 N = color I = 4;
	SU  T = 18 C = 89 N = color I = 4;
	SU  T = 19 C = 89 N = color I = 4;
	SU  T = 21 C = 89 N = color I = 4;
	SU  T = 22 C = 89 N = color I = 4;
	SU  T = 24 C = 89 N = color I = 4;
	SU  T = 25 C = 89 N = color I = 4;
	SU  T = 26 C = 89 N = color I = 4;
	SU  T = 27 C = 89 N = color I = 4;
	SU  T = 29 C = 89 N = color I = 4;
	SU  T = 32 C = 89 N = color I = 4;
	SU  T = 33 C = 89 N = color I = 4;
	SU  T = 35 C = 89 N = color I = 4;
	SU  T = 38 C = 89 N = color I = 4;
	SU  T = 39 C = 89 N = color I = 4;
	SU  T = 40 C = 89 N = color I = 4;
	SU  T = 41 C = 89 N = color I = 4;
	SU  T = 42 C = 89 N = color I = 4;
	SU  T = 44 C = 89 N = color I = 4;
	SU  T = 46 C = 89 N = color I = 4;
	SU  T = 48 C = 89 N = color I = 4;
	SU  T = 49 C = 89 N = color I = 4;
	SU  T = 52 C = 89 N = color I = 4;
	SU  T = 54 C = 89 N = color I = 4;
	SU  T = 55 C = 89 N = color I = 4;
	SU  T = 56 C = 89 N = color I = 4;
	SU  T = 57 C = 89 N = color I = 4;
	SU  T = 58 C = 89 N = color I = 4;
	SU  T = 59 C = 89 N = color I = 4;
	SU  T = 61 C = 89 N = color I = 4;
	SU  T = 64 C = 89 N = color I = 4;
	SU  T = 65 C = 89 N = color I = 4;
	SU  T = 67 C = 89 N = color I = 4;
	SU  T = 69 C = 89 N = color I = 4;
	SU  T = 73 C = 89 N = color I = 4;
	SU  T = 74 C = 89 N = color I = 4;
	SU  T = 76 C = 89 N = color I = 4;
	SU  T = 77 C = 89 N = color I = 4;
	SU  T = 78 C = 89 N = color I = 4;
	SU  T = 79 C = 89 N = color I = 4;
	SU  T = 80 C = 89 N = color I = 4;
	SU  T = 81 C = 89 N = color I = 4;
	SU  T = 83 C = 89 N = color I = 7;
	SU  T = 84 C = 89 N = color I = 4;
	SU  T = 86 C = 89 N = color I = 4;
	SU  T = 87 C = 89 N = color I = 6;
	SU  T = 89 C = 89 N = color I = 4;
	SU  T = 92 C = 89 N = color I = 4;
	SU  T = 93 C = 89 N = color I = 4;
	SU  T = 94 C = 89 N = color I = 4;
	SU  T = 98 C = 89 N = color I = 4;
	SU  T = 99 C = 89 N = color I = 4;
	SU  T = 100 C = 89 N = color I = 4;
	SU  T = 104 C = 89 N = color I = 4;
	SU  T = 105 C = 89 N = color I = 7;

	SU  T = 83 C = 90 N = color I = 7;
	SU  T = 87 C = 90 N = color I = 6;

	SU  T = 2 C = 91 N = color I = 4;
	SU  T = 3 C = 91 N = color I = 4;
	SU  T = 5 C = 91 N = color I = 7;
	SU  T = 7 C = 91 N = color I = 4;
	SU  T = 8 C = 91 N = color I = 4;
	SU  T = 9 C = 91 N = color I = 4;
	SU  T = 10 C = 91 N = color I = 4;
	SU  T = 12 C = 91 N = color I = 4;
	SU  T = 13 C = 91 N = color I = 4;
	SU  T = 14 C = 91 N = color I = 4;
	SU  T = 16 C = 91 N = color I = 4;
	SU  T = 18 C = 91 N = color I = 4;
	SU  T = 21 C = 91 N = color I = 4;
	SU  T = 22 C = 91 N = color I = 4;
	SU  T = 25 C = 91 N = color I = 4;
	SU  T = 27 C = 91 N = color I = 4;
	SU  T = 32 C = 91 N = color I = 4;
	SU  T = 33 C = 91 N = color I = 4;
	SU  T = 35 C = 91 N = color I = 4;
	SU  T = 38 C = 91 N = color I = 4;
	SU  T = 39 C = 91 N = color I = 4;
	SU  T = 40 C = 91 N = color I = 4;
	SU  T = 44 C = 91 N = color I = 4;
	SU  T = 48 C = 91 N = color I = 4;
	SU  T = 49 C = 91 N = color I = 4;
	SU  T = 51 C = 91 N = color I = 4;
	SU  T = 54 C = 91 N = color I = 4;
	SU  T = 57 C = 91 N = color I = 4;
	SU  T = 59 C = 91 N = color I = 4;
	SU  T = 61 C = 91 N = color I = 4;
	SU  T = 64 C = 91 N = color I = 4;
	SU  T = 65 C = 91 N = color I = 4;
	SU  T = 69 C = 91 N = color I = 4;
	SU  T = 73 C = 91 N = color I = 4;
	SU  T = 74 C = 91 N = color I = 4;
	SU  T = 76 C = 91 N = color I = 4;
	SU  T = 77 C = 91 N = color I = 4;
	SU  T = 78 C = 91 N = color I = 4;
	SU  T = 79 C = 91 N = color I = 4;
	SU  T = 80 C = 91 N = color I = 4;
	SU  T = 81 C = 91 N = color I = 4;
	SU  T = 83 C = 91 N = color I = 7;
	SU  T = 84 C = 91 N = color I = 4;
	SU  T = 86 C = 91 N = color I = 4;
	SU  T = 87 C = 91 N = color I = 6;
	SU  T = 89 C = 91 N = color I = 4;
	SU  T = 93 C = 91 N = color I = 4;
	SU  T = 94 C = 91 N = color I = 4;
	SU  T = 95 C = 91 N = color I = 4;
	SU  T = 99 C = 91 N = color I = 4;
	SU  T = 100 C = 91 N = color I = 4;
	SU  T = 104 C = 91 N = color I = 4;
	SU  T = 105 C = 91 N = color I = 7;

	SU  C = 92 N = color I = 0;
	SU  T = 83 C = 92 N = color I = 7;
	SU  T = 87 C = 92 N = color I = 6;

	SU  T = 5 C = 93 N = color I = 7;
	SU  T = 54 C = 93 N = color I = 4;
	SU  T = 69 C = 93 N = color I = 4;
	SU  T = 83 C = 93 N = color I = 7;
	SU  T = 84 C = 93 N = color I = 4;
	SU  T = 86 C = 93 N = color I = 4;
	SU  T = 87 C = 93 N = color I = 6;
	SU  T = 105 C = 93 N = color I = 7;

	SU  T = 5 C = 94 N = color I = 7;
	SU  T = 49 C = 94 N = color I = 4;
	SU  T = 54 C = 94 N = color I = 4;
	SU  T = 55 C = 94 N = color I = 4;
	SU  T = 58 C = 94 N = color I = 4;
	SU  T = 83 C = 94 N = color I = 7;
	SU  T = 87 C = 94 N = color I = 6;
	SU  T = 105 C = 94 N = color I = 7;

	SU  T = 2 C = 96 N = color I = 4;
	SU  T = 3 C = 96 N = color I = 4;
	SU  T = 4 C = 96 N = color I = 4;
	SU  T = 5 C = 96 N = color I = 7;
	SU  T = 7 C = 96 N = color I = 4;
	SU  T = 8 C = 96 N = color I = 4;
	SU  T = 10 C = 96 N = color I = 4;
	SU  T = 11 C = 96 N = color I = 4;
	SU  T = 12 C = 96 N = color I = 4;
	SU  T = 15 C = 96 N = color I = 4;
	SU  T = 16 C = 96 N = color I = 4;
	SU  T = 19 C = 96 N = color I = 4;
	SU  T = 21 C = 96 N = color I = 4;
	SU  T = 22 C = 96 N = color I = 4;
	SU  T = 25 C = 96 N = color I = 4;
	SU  T = 26 C = 96 N = color I = 4;
	SU  T = 28 C = 96 N = color I = 4;
	SU  T = 29 C = 96 N = color I = 4;
	SU  T = 32 C = 96 N = color I = 4;
	SU  T = 33 C = 96 N = color I = 4;
	SU  T = 35 C = 96 N = color I = 4;
	SU  T = 38 C = 96 N = color I = 4;
	SU  T = 40 C = 96 N = color I = 4;
	SU  T = 41 C = 96 N = color I = 4;
	SU  T = 46 C = 96 N = color I = 4;
	SU  T = 47 C = 96 N = color I = 4;
	SU  T = 49 C = 96 N = color I = 4;
	SU  T = 51 C = 96 N = color I = 4;
	SU  T = 52 C = 96 N = color I = 4;
	SU  T = 54 C = 96 N = color I = 4;
	SU  T = 55 C = 96 N = color I = 4;
	SU  T = 58 C = 96 N = color I = 4;
	SU  T = 59 C = 96 N = color I = 4;
	SU  T = 61 C = 96 N = color I = 4;
	SU  T = 64 C = 96 N = color I = 4;
	SU  T = 67 C = 96 N = color I = 4;
	SU  T = 69 C = 96 N = color I = 4;
	SU  T = 73 C = 96 N = color I = 4;
	SU  T = 77 C = 96 N = color I = 4;
	SU  T = 78 C = 96 N = color I = 4;
	SU  T = 79 C = 96 N = color I = 4;
	SU  T = 80 C = 96 N = color I = 4;
	SU  T = 81 C = 96 N = color I = 4;
	SU  T = 82 C = 96 N = color I = 4;
	SU  T = 83 C = 96 N = color I = 7;
	SU  T = 84 C = 96 N = color I = 4;
	SU  T = 87 C = 96 N = color I = 6;
	SU  T = 92 C = 96 N = color I = 4;
	SU  T = 93 C = 96 N = color I = 4;
	SU  T = 94 C = 96 N = color I = 4;
	SU  T = 95 C = 96 N = color I = 4;
	SU  T = 98 C = 96 N = color I = 4;
	SU  T = 99 C = 96 N = color I = 4;
	SU  T = 100 C = 96 N = color I = 4;
	SU  T = 105 C = 96 N = color I = 7;

	SU  T = 2 C = 97 N = color I = 4;
	SU  T = 5 C = 97 N = color I = 7;
	SU  T = 7 C = 97 N = color I = 4;
	SU  T = 9 C = 97 N = color I = 4;
	SU  T = 10 C = 97 N = color I = 4;
	SU  T = 13 C = 97 N = color I = 4;
	SU  T = 14 C = 97 N = color I = 4;
	SU  T = 18 C = 97 N = color I = 4;
	SU  T = 21 C = 97 N = color I = 4;
	SU  T = 27 C = 97 N = color I = 4;
	SU  T = 32 C = 97 N = color I = 4;
	SU  T = 35 C = 97 N = color I = 4;
	SU  T = 39 C = 97 N = color I = 4;
	SU  T = 42 C = 97 N = color I = 4;
	SU  T = 48 C = 97 N = color I = 4;
	SU  T = 49 C = 97 N = color I = 4;
	SU  T = 54 C = 97 N = color I = 4;
	SU  T = 55 C = 97 N = color I = 4;
	SU  T = 58 C = 97 N = color I = 4;
	SU  T = 59 C = 97 N = color I = 4;
	SU  T = 61 C = 97 N = color I = 4;
	SU  T = 64 C = 97 N = color I = 4;
	SU  T = 65 C = 97 N = color I = 4;
	SU  T = 73 C = 97 N = color I = 4;
	SU  T = 74 C = 97 N = color I = 4;
	SU  T = 76 C = 97 N = color I = 4;
	SU  T = 78 C = 97 N = color I = 4;
	SU  T = 79 C = 97 N = color I = 4;
	SU  T = 80 C = 97 N = color I = 4;
	SU  T = 81 C = 97 N = color I = 4;
	SU  T = 83 C = 97 N = color I = 7;
	SU  T = 84 C = 97 N = color I = 4;
	SU  T = 86 C = 97 N = color I = 4;
	SU  T = 87 C = 97 N = color I = 6;
	SU  T = 89 C = 97 N = color I = 4;
	SU  T = 100 C = 97 N = color I = 4;
	SU  T = 104 C = 97 N = color I = 4;
	SU  T = 105 C = 97 N = color I = 7;

	SU  T = 2 C = 98 N = color I = 4;
	SU  T = 5 C = 98 N = color I = 7;
	SU  T = 27 C = 98 N = color I = 4;
	SU  T = 32 C = 98 N = color I = 4;
	SU  T = 35 C = 98 N = color I = 4;
	SU  T = 39 C = 98 N = color I = 4;
	SU  T = 42 C = 98 N = color I = 4;
	SU  T = 48 C = 98 N = color I = 4;
	SU  T = 49 C = 98 N = color I = 4;
	SU  T = 54 C = 98 N = color I = 4;
	SU  T = 55 C = 98 N = color I = 4;
	SU  T = 58 C = 98 N = color I = 4;
	SU  T = 59 C = 98 N = color I = 4;
	SU  T = 61 C = 98 N = color I = 4;
	SU  T = 64 C = 98 N = color I = 4;
	SU  T = 65 C = 98 N = color I = 4;
	SU  T = 73 C = 98 N = color I = 4;
	SU  T = 74 C = 98 N = color I = 4;
	SU  T = 76 C = 98 N = color I = 4;
	SU  T = 79 C = 98 N = color I = 4;
	SU  T = 80 C = 98 N = color I = 4;
	SU  T = 81 C = 98 N = color I = 4;
	SU  T = 83 C = 98 N = color I = 7;
	SU  T = 84 C = 98 N = color I = 4;
	SU  T = 86 C = 98 N = color I = 4;
	SU  T = 87 C = 98 N = color I = 6;
	SU  T = 89 C = 98 N = color I = 4;
	SU  T = 100 C = 98 N = color I = 4;
	SU  T = 104 C = 98 N = color I = 4;
	SU  T = 105 C = 98 N = color I = 7;

	SU  C = 99 N = color I = 0;
	SU  T = 1 C = 99 N = color I = 0;
	SU  T = 2 C = 99 N = color I = 0;
	SU  T = 3 C = 99 N = color I = 0;
	SU  T = 4 C = 99 N = color I = 0;
	SU  T = 5 C = 99 N = color I = 0;
	SU  T = 6 C = 99 N = color I = 0;
	SU  T = 7 C = 99 N = color I = 0;
	SU  T = 8 C = 99 N = color I = 0;
	SU  T = 9 C = 99 N = color I = 0;
	SU  T = 10 C = 99 N = color I = 0;
	SU  T = 11 C = 99 N = color I = 0;
	SU  T = 12 C = 99 N = color I = 0;
	SU  T = 13 C = 99 N = color I = 0;
	SU  T = 14 C = 99 N = color I = 0;
	SU  T = 15 C = 99 N = color I = 0;
	SU  T = 16 C = 99 N = color I = 0;
	SU  T = 18 C = 99 N = color I = 0;
	SU  T = 19 C = 99 N = color I = 0;
	SU  T = 21 C = 99 N = color I = 0;
	SU  T = 22 C = 99 N = color I = 0;
	SU  T = 23 C = 99 N = color I = 0;
	SU  T = 24 C = 99 N = color I = 0;
	SU  T = 25 C = 99 N = color I = 0;
	SU  T = 26 C = 99 N = color I = 0;
	SU  T = 27 C = 99 N = color I = 0;
	SU  T = 28 C = 99 N = color I = 0;
	SU  T = 29 C = 99 N = color I = 0;
	SU  T = 31 C = 99 N = color I = 0;
	SU  T = 32 C = 99 N = color I = 0;
	SU  T = 33 C = 99 N = color I = 0;
	SU  T = 35 C = 99 N = color I = 0;
	SU  T = 38 C = 99 N = color I = 0;
	SU  T = 39 C = 99 N = color I = 0;
	SU  T = 40 C = 99 N = color I = 0;
	SU  T = 41 C = 99 N = color I = 0;
	SU  T = 42 C = 99 N = color I = 0;
	SU  T = 44 C = 99 N = color I = 0;
	SU  T = 46 C = 99 N = color I = 0;
	SU  T = 47 C = 99 N = color I = 0;
	SU  T = 48 C = 99 N = color I = 0;
	SU  T = 49 C = 99 N = color I = 0;
	SU  T = 51 C = 99 N = color I = 0;
	SU  T = 52 C = 99 N = color I = 0;
	SU  T = 54 C = 99 N = color I = 4;
	SU  T = 55 C = 99 N = color I = 0;
	SU  T = 56 C = 99 N = color I = 0;
	SU  T = 57 C = 99 N = color I = 0;
	SU  T = 58 C = 99 N = color I = 0;
	SU  T = 59 C = 99 N = color I = 0;
	SU  T = 61 C = 99 N = color I = 0;
	SU  T = 63 C = 99 N = color I = 0;
	SU  T = 64 C = 99 N = color I = 0;
	SU  T = 65 C = 99 N = color I = 0;
	SU  T = 67 C = 99 N = color I = 0;
	SU  T = 68 C = 99 N = color I = 0;
	SU  T = 69 C = 99 N = color I = 0;
	SU  T = 73 C = 99 N = color I = 0;
	SU  T = 74 C = 99 N = color I = 0;
	SU  T = 76 C = 99 N = color I = 0;
	SU  T = 77 C = 99 N = color I = 0;
	SU  T = 78 C = 99 N = color I = 0;
	SU  T = 79 C = 99 N = color I = 0;
	SU  T = 80 C = 99 N = color I = 0;
	SU  T = 81 C = 99 N = color I = 0;
	SU  T = 82 C = 99 N = color I = 0;
	SU  T = 83 C = 99 N = color I = 7;
	SU  T = 84 C = 99 N = color I = 0;
	SU  T = 86 C = 99 N = color I = 0;
	SU  T = 87 C = 99 N = color I = 6;
	SU  T = 89 C = 99 N = color I = 0;
	SU  T = 92 C = 99 N = color I = 0;
	SU  T = 93 C = 99 N = color I = 0;
	SU  T = 94 C = 99 N = color I = 0;
	SU  T = 95 C = 99 N = color I = 0;
	SU  T = 98 C = 99 N = color I = 0;
	SU  T = 99 C = 99 N = color I = 0;
	SU  T = 100 C = 99 N = color I = 0;
	SU  T = 103 C = 99 N = color I = 0;
	SU  T = 104 C = 99 N = color I = 0;
	SU  T = 105 C = 99 N = color I = 0;
	SU  T = 106 C = 99 N = color I = 0;

	SU  T = 2 C = 107 N = color I = 4;
	SU  T = 3 C = 107 N = color I = 4;
	SU  T = 4 C = 107 N = color I = 4;
	SU  T = 5 C = 107 N = color I = 7;
	SU  T = 8 C = 107 N = color I = 4;
	SU  T = 11 C = 107 N = color I = 4;
	SU  T = 12 C = 107 N = color I = 4;
	SU  T = 13 C = 107 N = color I = 4;
	SU  T = 14 C = 107 N = color I = 4;
	SU  T = 15 C = 107 N = color I = 4;
	SU  T = 16 C = 107 N = color I = 4;
	SU  T = 18 C = 107 N = color I = 4;
	SU  T = 19 C = 107 N = color I = 4;
	SU  T = 22 C = 107 N = color I = 4;
	SU  T = 25 C = 107 N = color I = 4;
	SU  T = 26 C = 107 N = color I = 4;
	SU  T = 32 C = 107 N = color I = 4;
	SU  T = 35 C = 107 N = color I = 4;
	SU  T = 38 C = 107 N = color I = 4;
	SU  T = 40 C = 107 N = color I = 4;
	SU  T = 47 C = 107 N = color I = 4;
	SU  T = 49 C = 107 N = color I = 4;
	SU  T = 51 C = 107 N = color I = 4;
	SU  T = 52 C = 107 N = color I = 4;
	SU  T = 54 C = 107 N = color I = 4;
	SU  T = 55 C = 107 N = color I = 4;
	SU  T = 57 C = 107 N = color I = 4;
	SU  T = 58 C = 107 N = color I = 4;
	SU  T = 59 C = 107 N = color I = 4;
	SU  T = 73 C = 107 N = color I = 4;
	SU  T = 74 C = 107 N = color I = 4;
	SU  T = 77 C = 107 N = color I = 4;
	SU  T = 79 C = 107 N = color I = 4;
	SU  T = 81 C = 107 N = color I = 4;
	SU  T = 82 C = 107 N = color I = 4;
	SU  T = 83 C = 107 N = color I = 7;
	SU  T = 84 C = 107 N = color I = 4;
	SU  T = 87 C = 107 N = color I = 6;
	SU  T = 92 C = 107 N = color I = 4;
	SU  T = 93 C = 107 N = color I = 4;
	SU  T = 94 C = 107 N = color I = 4;
	SU  T = 95 C = 107 N = color I = 4;
	SU  T = 99 C = 107 N = color I = 4;
	SU  T = 105 C = 107 N = color I = 7;

	SU  C = 108 N = color I = 0;
	SU  T = 83 C = 108 N = color I = 7;
	SU  T = 87 C = 108 N = color I = 6;

	SU  T = 83 C = 109 N = color I = 7;
	SU  T = 87 C = 109 N = color I = 6;

	SU  C = 110 N = color I = 0;
	SU  T = 83 C = 110 N = color I = 7;
	SU  T = 87 C = 110 N = color I = 6;

	SU  T = 5 C = 111 N = color I = 7;
	SU  T = 19 C = 111 N = color I = 4;
	SU  T = 23 C = 111 N = color I = 4;
	SU  T = 26 C = 111 N = color I = 4;
	SU  T = 38 C = 111 N = color I = 4;
	SU  T = 51 C = 111 N = color I = 4;
	SU  T = 54 C = 111 N = color I = 4;
	SU  T = 55 C = 111 N = color I = 4;
	SU  T = 58 C = 111 N = color I = 4;
	SU  T = 69 C = 111 N = color I = 4;
	SU  T = 77 C = 111 N = color I = 4;
	SU  T = 83 C = 111 N = color I = 7;
	SU  T = 84 C = 111 N = color I = 4;
	SU  T = 87 C = 111 N = color I = 6;
	SU  T = 94 C = 111 N = color I = 4;
	SU  T = 95 C = 111 N = color I = 4;
	SU  T = 105 C = 111 N = color I = 7;

	SU  T = 83 C = 112 N = color I = 7;
	SU  T = 87 C = 112 N = color I = 6;

	SU  T = 2 C = 113 N = color I = 4;
	SU  T = 5 C = 113 N = color I = 7;
	SU  T = 7 C = 113 N = color I = 4;
	SU  T = 8 C = 113 N = color I = 4;
	SU  T = 9 C = 113 N = color I = 4;
	SU  T = 10 C = 113 N = color I = 4;
	SU  T = 11 C = 113 N = color I = 4;
	SU  T = 15 C = 113 N = color I = 4;
	SU  T = 16 C = 113 N = color I = 4;
	SU  T = 19 C = 113 N = color I = 4;
	SU  T = 21 C = 113 N = color I = 4;
	SU  T = 22 C = 113 N = color I = 4;
	SU  T = 25 C = 113 N = color I = 4;
	SU  T = 27 C = 113 N = color I = 4;
	SU  T = 33 C = 113 N = color I = 4;
	SU  T = 38 C = 113 N = color I = 4;
	SU  T = 39 C = 113 N = color I = 4;
	SU  T = 40 C = 113 N = color I = 4;
	SU  T = 41 C = 113 N = color I = 4;
	SU  T = 42 C = 113 N = color I = 4;
	SU  T = 44 C = 113 N = color I = 4;
	SU  T = 46 C = 113 N = color I = 4;
	SU  T = 48 C = 113 N = color I = 4;
	SU  T = 49 C = 113 N = color I = 4;
	SU  T = 51 C = 113 N = color I = 4;
	SU  T = 54 C = 113 N = color I = 4;
	SU  T = 55 C = 113 N = color I = 4;
	SU  T = 57 C = 113 N = color I = 4;
	SU  T = 58 C = 113 N = color I = 4;
	SU  T = 61 C = 113 N = color I = 4;
	SU  T = 77 C = 113 N = color I = 4;
	SU  T = 78 C = 113 N = color I = 4;
	SU  T = 79 C = 113 N = color I = 4;
	SU  T = 83 C = 113 N = color I = 7;
	SU  T = 84 C = 113 N = color I = 4;
	SU  T = 86 C = 113 N = color I = 4;
	SU  T = 87 C = 113 N = color I = 6;
	SU  T = 89 C = 113 N = color I = 4;
	SU  T = 94 C = 113 N = color I = 4;
	SU  T = 95 C = 113 N = color I = 4;
	SU  T = 99 C = 113 N = color I = 4;
	SU  T = 100 C = 113 N = color I = 4;
	SU  T = 104 C = 113 N = color I = 4;
	SU  T = 105 C = 113 N = color I = 7;

	SU  T = 2 C = 116 N = color I = 4;
	SU  T = 5 C = 116 N = color I = 7;
	SU  T = 7 C = 116 N = color I = 4;
	SU  T = 8 C = 116 N = color I = 4;
	SU  T = 9 C = 116 N = color I = 4;
	SU  T = 10 C = 116 N = color I = 4;
	SU  T = 11 C = 116 N = color I = 4;
	SU  T = 13 C = 116 N = color I = 4;
	SU  T = 14 C = 116 N = color I = 4;
	SU  T = 15 C = 116 N = color I = 4;
	SU  T = 16 C = 116 N = color I = 4;
	SU  T = 18 C = 116 N = color I = 4;
	SU  T = 19 C = 116 N = color I = 4;
	SU  T = 21 C = 116 N = color I = 4;
	SU  T = 22 C = 116 N = color I = 4;
	SU  T = 24 C = 116 N = color I = 4;
	SU  T = 25 C = 116 N = color I = 4;
	SU  T = 27 C = 116 N = color I = 4;
	SU  T = 32 C = 116 N = color I = 4;
	SU  T = 33 C = 116 N = color I = 4;
	SU  T = 35 C = 116 N = color I = 4;
	SU  T = 38 C = 116 N = color I = 4;
	SU  T = 39 C = 116 N = color I = 4;
	SU  T = 40 C = 116 N = color I = 4;
	SU  T = 41 C = 116 N = color I = 4;
	SU  T = 42 C = 116 N = color I = 4;
	SU  T = 44 C = 116 N = color I = 4;
	SU  T = 46 C = 116 N = color I = 4;
	SU  T = 47 C = 116 N = color I = 4;
	SU  T = 48 C = 116 N = color I = 4;
	SU  T = 49 C = 116 N = color I = 4;
	SU  T = 54 C = 116 N = color I = 4;
	SU  T = 55 C = 116 N = color I = 4;
	SU  T = 57 C = 116 N = color I = 4;
	SU  T = 58 C = 116 N = color I = 4;
	SU  T = 59 C = 116 N = color I = 4;
	SU  T = 61 C = 116 N = color I = 4;
	SU  T = 64 C = 116 N = color I = 4;
	SU  T = 65 C = 116 N = color I = 4;
	SU  T = 67 C = 116 N = color I = 4;
	SU  T = 73 C = 116 N = color I = 4;
	SU  T = 74 C = 116 N = color I = 4;
	SU  T = 76 C = 116 N = color I = 4;
	SU  T = 77 C = 116 N = color I = 4;
	SU  T = 78 C = 116 N = color I = 4;
	SU  T = 79 C = 116 N = color I = 4;
	SU  T = 80 C = 116 N = color I = 4;
	SU  T = 81 C = 116 N = color I = 4;
	SU  T = 83 C = 116 N = color I = 7;
	SU  T = 84 C = 116 N = color I = 4;
	SU  T = 86 C = 116 N = color I = 4;
	SU  T = 87 C = 116 N = color I = 6;
	SU  T = 89 C = 116 N = color I = 4;
	SU  T = 92 C = 116 N = color I = 4;
	SU  T = 93 C = 116 N = color I = 4;
	SU  T = 94 C = 116 N = color I = 4;
	SU  T = 98 C = 116 N = color I = 4;
	SU  T = 99 C = 116 N = color I = 4;
	SU  T = 100 C = 116 N = color I = 4;
	SU  T = 104 C = 116 N = color I = 4;
	SU  T = 105 C = 116 N = color I = 7;

	SU  C = 117 N = color I = 0;
	SU  T = 1 C = 117 N = color I = 0;
	SU  T = 2 C = 117 N = color I = 0;
	SU  T = 3 C = 117 N = color I = 0;
	SU  T = 4 C = 117 N = color I = 0;
	SU  T = 5 C = 117 N = color I = 0;
	SU  T = 6 C = 117 N = color I = 0;
	SU  T = 7 C = 117 N = color I = 0;
	SU  T = 8 C = 117 N = color I = 0;
	SU  T = 9 C = 117 N = color I = 0;
	SU  T = 10 C = 117 N = color I = 0;
	SU  T = 11 C = 117 N = color I = 0;
	SU  T = 12 C = 117 N = color I = 0;
	SU  T = 13 C = 117 N = color I = 0;
	SU  T = 14 C = 117 N = color I = 0;
	SU  T = 15 C = 117 N = color I = 0;
	SU  T = 16 C = 117 N = color I = 0;
	SU  T = 18 C = 117 N = color I = 0;
	SU  T = 19 C = 117 N = color I = 0;
	SU  T = 21 C = 117 N = color I = 0;
	SU  T = 22 C = 117 N = color I = 0;
	SU  T = 23 C = 117 N = color I = 0;
	SU  T = 24 C = 117 N = color I = 0;
	SU  T = 25 C = 117 N = color I = 0;
	SU  T = 26 C = 117 N = color I = 0;
	SU  T = 27 C = 117 N = color I = 0;
	SU  T = 28 C = 117 N = color I = 0;
	SU  T = 29 C = 117 N = color I = 0;
	SU  T = 31 C = 117 N = color I = 0;
	SU  T = 32 C = 117 N = color I = 0;
	SU  T = 33 C = 117 N = color I = 0;
	SU  T = 35 C = 117 N = color I = 0;
	SU  T = 38 C = 117 N = color I = 0;
	SU  T = 39 C = 117 N = color I = 0;
	SU  T = 40 C = 117 N = color I = 0;
	SU  T = 41 C = 117 N = color I = 0;
	SU  T = 42 C = 117 N = color I = 0;
	SU  T = 44 C = 117 N = color I = 0;
	SU  T = 46 C = 117 N = color I = 0;
	SU  T = 47 C = 117 N = color I = 0;
	SU  T = 48 C = 117 N = color I = 0;
	SU  T = 49 C = 117 N = color I = 0;
	SU  T = 51 C = 117 N = color I = 0;
	SU  T = 52 C = 117 N = color I = 0;
	SU  T = 54 C = 117 N = color I = 4;
	SU  T = 55 C = 117 N = color I = 0;
	SU  T = 56 C = 117 N = color I = 0;
	SU  T = 57 C = 117 N = color I = 0;
	SU  T = 58 C = 117 N = color I = 0;
	SU  T = 59 C = 117 N = color I = 0;
	SU  T = 61 C = 117 N = color I = 0;
	SU  T = 63 C = 117 N = color I = 0;
	SU  T = 64 C = 117 N = color I = 0;
	SU  T = 65 C = 117 N = color I = 0;
	SU  T = 67 C = 117 N = color I = 0;
	SU  T = 68 C = 117 N = color I = 0;
	SU  T = 69 C = 117 N = color I = 0;
	SU  T = 73 C = 117 N = color I = 0;
	SU  T = 74 C = 117 N = color I = 0;
	SU  T = 76 C = 117 N = color I = 0;
	SU  T = 77 C = 117 N = color I = 0;
	SU  T = 78 C = 117 N = color I = 0;
	SU  T = 79 C = 117 N = color I = 0;
	SU  T = 80 C = 117 N = color I = 0;
	SU  T = 81 C = 117 N = color I = 0;
	SU  T = 82 C = 117 N = color I = 0;
	SU  T = 83 C = 117 N = color I = 7;
	SU  T = 84 C = 117 N = color I = 0;
	SU  T = 86 C = 117 N = color I = 0;
	SU  T = 87 C = 117 N = color I = 6;
	SU  T = 89 C = 117 N = color I = 0;
	SU  T = 92 C = 117 N = color I = 0;
	SU  T = 93 C = 117 N = color I = 0;
	SU  T = 94 C = 117 N = color I = 0;
	SU  T = 95 C = 117 N = color I = 0;
	SU  T = 98 C = 117 N = color I = 0;
	SU  T = 99 C = 117 N = color I = 0;
	SU  T = 100 C = 117 N = color I = 0;
	SU  T = 103 C = 117 N = color I = 0;
	SU  T = 104 C = 117 N = color I = 0;
	SU  T = 105 C = 117 N = color I = 0;
	SU  T = 106 C = 117 N = color I = 0;

	SU  C = 118 N = color I = 0;
	SU  T = 83 C = 118 N = color I = 7;
	SU  T = 87 C = 118 N = color I = 6;

	SU  C = 119 N = color I = 0;
	SU  T = 83 C = 119 N = color I = 7;
	SU  T = 87 C = 119 N = color I = 6;

	SU  T = 87 C = 120 N = color I = 6;

	SU  C = 121 N = color I = 0;
	SU  T = 83 C = 121 N = color I = 7;
	SU  T = 87 C = 121 N = color I = 6;

	SU  C = 122 N = color I = 0;
	SU  T = 83 C = 122 N = color I = 7;
	SU  T = 87 C = 122 N = color I = 6;

	SU  C = 123 N = color I = 0;
	SU  T = 83 C = 123 N = color I = 7;
	SU  T = 87 C = 123 N = color I = 6;

	SU  T = 2 C = 124 N = color I = 4;
	SU  T = 3 C = 124 N = color I = 4;
	SU  T = 4 C = 124 N = color I = 4;
	SU  T = 5 C = 124 N = color I = 7;
	SU  T = 7 C = 124 N = color I = 4;
	SU  T = 8 C = 124 N = color I = 4;
	SU  T = 10 C = 124 N = color I = 4;
	SU  T = 11 C = 124 N = color I = 4;
	SU  T = 12 C = 124 N = color I = 4;
	SU  T = 15 C = 124 N = color I = 4;
	SU  T = 16 C = 124 N = color I = 4;
	SU  T = 19 C = 124 N = color I = 4;
	SU  T = 21 C = 124 N = color I = 4;
	SU  T = 22 C = 124 N = color I = 4;
	SU  T = 25 C = 124 N = color I = 4;
	SU  T = 26 C = 124 N = color I = 4;
	SU  T = 29 C = 124 N = color I = 4;
	SU  T = 33 C = 124 N = color I = 4;
	SU  T = 38 C = 124 N = color I = 4;
	SU  T = 39 C = 124 N = color I = 4;
	SU  T = 40 C = 124 N = color I = 4;
	SU  T = 41 C = 124 N = color I = 4;
	SU  T = 46 C = 124 N = color I = 4;
	SU  T = 47 C = 124 N = color I = 4;
	SU  T = 51 C = 124 N = color I = 4;
	SU  T = 52 C = 124 N = color I = 4;
	SU  T = 54 C = 124 N = color I = 4;
	SU  T = 57 C = 124 N = color I = 4;
	SU  T = 61 C = 124 N = color I = 4;
	SU  T = 67 C = 124 N = color I = 4;
	SU  T = 77 C = 124 N = color I = 4;
	SU  T = 78 C = 124 N = color I = 4;
	SU  T = 79 C = 124 N = color I = 4;
	SU  T = 82 C = 124 N = color I = 4;
	SU  T = 83 C = 124 N = color I = 7;
	SU  T = 84 C = 124 N = color I = 4;
	SU  T = 87 C = 124 N = color I = 6;
	SU  T = 92 C = 124 N = color I = 4;
	SU  T = 93 C = 124 N = color I = 4;
	SU  T = 94 C = 124 N = color I = 4;
	SU  T = 95 C = 124 N = color I = 4;
	SU  T = 98 C = 124 N = color I = 4;
	SU  T = 99 C = 124 N = color I = 4;
	SU  T = 100 C = 124 N = color I = 4;
	SU  T = 105 C = 124 N = color I = 7;

	SU  T = 2 C = 125 N = color I = 4;
	SU  T = 3 C = 125 N = color I = 4;
	SU  T = 4 C = 125 N = color I = 4;
	SU  T = 5 C = 125 N = color I = 7;
	SU  T = 9 C = 125 N = color I = 4;
	SU  T = 11 C = 125 N = color I = 4;
	SU  T = 12 C = 125 N = color I = 4;
	SU  T = 15 C = 125 N = color I = 4;
	SU  T = 16 C = 125 N = color I = 4;
	SU  T = 19 C = 125 N = color I = 4;
	SU  T = 26 C = 125 N = color I = 4;
	SU  T = 29 C = 125 N = color I = 4;
	SU  T = 33 C = 125 N = color I = 4;
	SU  T = 41 C = 125 N = color I = 4;
	SU  T = 42 C = 125 N = color I = 4;
	SU  T = 44 C = 125 N = color I = 4;
	SU  T = 46 C = 125 N = color I = 4;
	SU  T = 49 C = 125 N = color I = 4;
	SU  T = 51 C = 125 N = color I = 4;
	SU  T = 52 C = 125 N = color I = 4;
	SU  T = 54 C = 125 N = color I = 4;
	SU  T = 55 C = 125 N = color I = 4;
	SU  T = 56 C = 125 N = color I = 4;
	SU  T = 58 C = 125 N = color I = 4;
	SU  T = 67 C = 125 N = color I = 4;
	SU  T = 69 C = 125 N = color I = 4;
	SU  T = 77 C = 125 N = color I = 4;
	SU  T = 83 C = 125 N = color I = 7;
	SU  T = 84 C = 125 N = color I = 4;
	SU  T = 86 C = 125 N = color I = 4;
	SU  T = 87 C = 125 N = color I = 6;
	SU  T = 92 C = 125 N = color I = 4;
	SU  T = 93 C = 125 N = color I = 4;
	SU  T = 94 C = 125 N = color I = 4;
	SU  T = 95 C = 125 N = color I = 4;
	SU  T = 98 C = 125 N = color I = 4;
	SU  T = 104 C = 125 N = color I = 4;
	SU  T = 105 C = 125 N = color I = 7;

	SU  T = 83 C = 126 N = color I = 7;
	SU  T = 87 C = 126 N = color I = 6;

	SU  T = 5 C = 127 N = color I = 7;
	SU  T = 54 C = 127 N = color I = 4;
	SU  T = 69 C = 127 N = color I = 4;
	SU  T = 83 C = 127 N = color I = 7;
	SU  T = 84 C = 127 N = color I = 4;
	SU  T = 87 C = 127 N = color I = 6;
	SU  T = 105 C = 127 N = color I = 7;

	SU  T = 2 C = 128 N = color I = 4;
	SU  T = 3 C = 128 N = color I = 4;
	SU  T = 4 C = 128 N = color I = 4;
	SU  T = 5 C = 128 N = color I = 7;
	SU  T = 9 C = 128 N = color I = 4;
	SU  T = 11 C = 128 N = color I = 4;
	SU  T = 12 C = 128 N = color I = 4;
	SU  T = 13 C = 128 N = color I = 4;
	SU  T = 14 C = 128 N = color I = 4;
	SU  T = 15 C = 128 N = color I = 4;
	SU  T = 19 C = 128 N = color I = 4;
	SU  T = 25 C = 128 N = color I = 4;
	SU  T = 26 C = 128 N = color I = 4;
	SU  T = 29 C = 128 N = color I = 4;
	SU  T = 33 C = 128 N = color I = 4;
	SU  T = 41 C = 128 N = color I = 4;
	SU  T = 42 C = 128 N = color I = 4;
	SU  T = 44 C = 128 N = color I = 4;
	SU  T = 46 C = 128 N = color I = 4;
	SU  T = 49 C = 128 N = color I = 4;
	SU  T = 51 C = 128 N = color I = 4;
	SU  T = 52 C = 128 N = color I = 4;
	SU  T = 54 C = 128 N = color I = 4;
	SU  T = 55 C = 128 N = color I = 4;
	SU  T = 56 C = 128 N = color I = 4;
	SU  T = 58 C = 128 N = color I = 4;
	SU  T = 67 C = 128 N = color I = 4;
	SU  T = 69 C = 128 N = color I = 4;
	SU  T = 77 C = 128 N = color I = 4;
	SU  T = 83 C = 128 N = color I = 7;
	SU  T = 84 C = 128 N = color I = 4;
	SU  T = 86 C = 128 N = color I = 4;
	SU  T = 87 C = 128 N = color I = 6;
	SU  T = 89 C = 128 N = color I = 4;
	SU  T = 92 C = 128 N = color I = 4;
	SU  T = 93 C = 128 N = color I = 4;
	SU  T = 94 C = 128 N = color I = 4;
	SU  T = 95 C = 128 N = color I = 4;
	SU  T = 98 C = 128 N = color I = 4;
	SU  T = 104 C = 128 N = color I = 4;
	SU  T = 105 C = 128 N = color I = 7;

	SU  T = 83 C = 129 N = color I = 7;
	SU  T = 87 C = 129 N = color I = 6;

	SU  T = 5 C = 130 N = color I = 7;
	SU  T = 54 C = 130 N = color I = 4;
	SU  T = 69 C = 130 N = color I = 4;
	SU  T = 83 C = 130 N = color I = 7;
	SU  T = 84 C = 130 N = color I = 4;
	SU  T = 87 C = 130 N = color I = 6;
	SU  T = 105 C = 130 N = color I = 7;

	SU  T = 5 C = 131 N = color I = 7;
	SU  T = 54 C = 131 N = color I = 4;
	SU  T = 76 C = 131 N = color I = 4;
	SU  T = 83 C = 131 N = color I = 7;
	SU  T = 87 C = 131 N = color I = 6;
	SU  T = 105 C = 131 N = color I = 7;

	SU  T = 2 C = 132 N = color I = 4;
	SU  T = 4 C = 132 N = color I = 4;
	SU  T = 5 C = 132 N = color I = 7;
	SU  T = 7 C = 132 N = color I = 4;
	SU  T = 9 C = 132 N = color I = 4;
	SU  T = 11 C = 132 N = color I = 4;
	SU  T = 12 C = 132 N = color I = 4;
	SU  T = 13 C = 132 N = color I = 4;
	SU  T = 14 C = 132 N = color I = 4;
	SU  T = 15 C = 132 N = color I = 4;
	SU  T = 16 C = 132 N = color I = 4;
	SU  T = 18 C = 132 N = color I = 4;
	SU  T = 19 C = 132 N = color I = 4;
	SU  T = 22 C = 132 N = color I = 4;
	SU  T = 25 C = 132 N = color I = 4;
	SU  T = 26 C = 132 N = color I = 4;
	SU  T = 32 C = 132 N = color I = 4;
	SU  T = 33 C = 132 N = color I = 4;
	SU  T = 35 C = 132 N = color I = 4;
	SU  T = 38 C = 132 N = color I = 4;
	SU  T = 39 C = 132 N = color I = 4;
	SU  T = 40 C = 132 N = color I = 4;
	SU  T = 46 C = 132 N = color I = 4;
	SU  T = 48 C = 132 N = color I = 4;
	SU  T = 49 C = 132 N = color I = 4;
	SU  T = 52 C = 132 N = color I = 4;
	SU  T = 54 C = 132 N = color I = 4;
	SU  T = 55 C = 132 N = color I = 4;
	SU  T = 56 C = 132 N = color I = 4;
	SU  T = 57 C = 132 N = color I = 4;
	SU  T = 58 C = 132 N = color I = 4;
	SU  T = 59 C = 132 N = color I = 4;
	SU  T = 67 C = 132 N = color I = 4;
	SU  T = 73 C = 132 N = color I = 4;
	SU  T = 74 C = 132 N = color I = 4;
	SU  T = 76 C = 132 N = color I = 4;
	SU  T = 77 C = 132 N = color I = 4;
	SU  T = 78 C = 132 N = color I = 4;
	SU  T = 79 C = 132 N = color I = 4;
	SU  T = 80 C = 132 N = color I = 4;
	SU  T = 81 C = 132 N = color I = 4;
	SU  T = 83 C = 132 N = color I = 7;
	SU  T = 84 C = 132 N = color I = 4;
	SU  T = 86 C = 132 N = color I = 4;
	SU  T = 87 C = 132 N = color I = 6;
	SU  T = 98 C = 132 N = color I = 4;
	SU  T = 99 C = 132 N = color I = 4;
	SU  T = 104 C = 132 N = color I = 4;
	SU  T = 105 C = 132 N = color I = 7;

	SU  C = 133 N = color I = 0;
	SU  T = 1 C = 133 N = color I = 0;
	SU  T = 2 C = 133 N = color I = 0;
	SU  T = 3 C = 133 N = color I = 0;
	SU  T = 4 C = 133 N = color I = 0;
	SU  T = 5 C = 133 N = color I = 0;
	SU  T = 6 C = 133 N = color I = 0;
	SU  T = 7 C = 133 N = color I = 0;
	SU  T = 8 C = 133 N = color I = 0;
	SU  T = 9 C = 133 N = color I = 0;
	SU  T = 10 C = 133 N = color I = 0;
	SU  T = 11 C = 133 N = color I = 0;
	SU  T = 12 C = 133 N = color I = 0;
	SU  T = 13 C = 133 N = color I = 0;
	SU  T = 14 C = 133 N = color I = 0;
	SU  T = 15 C = 133 N = color I = 0;
	SU  T = 16 C = 133 N = color I = 0;
	SU  T = 18 C = 133 N = color I = 0;
	SU  T = 19 C = 133 N = color I = 0;
	SU  T = 21 C = 133 N = color I = 0;
	SU  T = 22 C = 133 N = color I = 0;
	SU  T = 23 C = 133 N = color I = 0;
	SU  T = 24 C = 133 N = color I = 0;
	SU  T = 25 C = 133 N = color I = 0;
	SU  T = 26 C = 133 N = color I = 0;
	SU  T = 27 C = 133 N = color I = 0;
	SU  T = 28 C = 133 N = color I = 0;
	SU  T = 29 C = 133 N = color I = 0;
	SU  T = 31 C = 133 N = color I = 0;
	SU  T = 32 C = 133 N = color I = 0;
	SU  T = 33 C = 133 N = color I = 0;
	SU  T = 35 C = 133 N = color I = 0;
	SU  T = 38 C = 133 N = color I = 0;
	SU  T = 39 C = 133 N = color I = 0;
	SU  T = 40 C = 133 N = color I = 0;
	SU  T = 41 C = 133 N = color I = 0;
	SU  T = 42 C = 133 N = color I = 0;
	SU  T = 44 C = 133 N = color I = 0;
	SU  T = 46 C = 133 N = color I = 0;
	SU  T = 47 C = 133 N = color I = 0;
	SU  T = 48 C = 133 N = color I = 0;
	SU  T = 49 C = 133 N = color I = 0;
	SU  T = 51 C = 133 N = color I = 0;
	SU  T = 52 C = 133 N = color I = 0;
	SU  T = 54 C = 133 N = color I = 4;
	SU  T = 55 C = 133 N = color I = 0;
	SU  T = 56 C = 133 N = color I = 0;
	SU  T = 57 C = 133 N = color I = 0;
	SU  T = 58 C = 133 N = color I = 0;
	SU  T = 59 C = 133 N = color I = 0;
	SU  T = 61 C = 133 N = color I = 0;
	SU  T = 63 C = 133 N = color I = 0;
	SU  T = 64 C = 133 N = color I = 0;
	SU  T = 65 C = 133 N = color I = 0;
	SU  T = 67 C = 133 N = color I = 0;
	SU  T = 68 C = 133 N = color I = 0;
	SU  T = 69 C = 133 N = color I = 0;
	SU  T = 73 C = 133 N = color I = 0;
	SU  T = 74 C = 133 N = color I = 0;
	SU  T = 76 C = 133 N = color I = 0;
	SU  T = 77 C = 133 N = color I = 0;
	SU  T = 78 C = 133 N = color I = 0;
	SU  T = 79 C = 133 N = color I = 0;
	SU  T = 80 C = 133 N = color I = 0;
	SU  T = 81 C = 133 N = color I = 0;
	SU  T = 82 C = 133 N = color I = 0;
	SU  T = 83 C = 133 N = color I = 7;
	SU  T = 84 C = 133 N = color I = 0;
	SU  T = 86 C = 133 N = color I = 0;
	SU  T = 87 C = 133 N = color I = 6;
	SU  T = 89 C = 133 N = color I = 0;
	SU  T = 92 C = 133 N = color I = 0;
	SU  T = 93 C = 133 N = color I = 0;
	SU  T = 94 C = 133 N = color I = 0;
	SU  T = 95 C = 133 N = color I = 0;
	SU  T = 98 C = 133 N = color I = 0;
	SU  T = 99 C = 133 N = color I = 0;
	SU  T = 100 C = 133 N = color I = 0;
	SU  T = 103 C = 133 N = color I = 0;
	SU  T = 104 C = 133 N = color I = 0;
	SU  T = 105 C = 133 N = color I = 0;
	SU  T = 106 C = 133 N = color I = 0;

	SU  C = 134 N = color I = 1;
	SU  T = 1 C = 134 N = color I = 1;
	SU  T = 2 C = 134 N = color I = 1;
	SU  T = 3 C = 134 N = color I = 1;
	SU  T = 4 C = 134 N = color I = 1;
	SU  T = 5 C = 134 N = color I = 1;
	SU  T = 6 C = 134 N = color I = 1;
	SU  T = 7 C = 134 N = color I = 1;
	SU  T = 8 C = 134 N = color I = 1;
	SU  T = 9 C = 134 N = color I = 1;
	SU  T = 10 C = 134 N = color I = 1;
	SU  T = 11 C = 134 N = color I = 1;
	SU  T = 12 C = 134 N = color I = 1;
	SU  T = 13 C = 134 N = color I = 1;
	SU  T = 14 C = 134 N = color I = 1;
	SU  T = 15 C = 134 N = color I = 1;
	SU  T = 16 C = 134 N = color I = 1;
	SU  T = 18 C = 134 N = color I = 1;
	SU  T = 19 C = 134 N = color I = 5;
	SU  T = 21 C = 134 N = color I = 1;
	SU  T = 22 C = 134 N = color I = 1;
	SU  T = 23 C = 134 N = color I = 1;
	SU  T = 24 C = 134 N = color I = 1;
	SU  T = 25 C = 134 N = color I = 1;
	SU  T = 26 C = 134 N = color I = 1;
	SU  T = 27 C = 134 N = color I = 1;
	SU  T = 28 C = 134 N = color I = 1;
	SU  T = 29 C = 134 N = color I = 1;
	SU  T = 31 C = 134 N = color I = 1;
	SU  T = 32 C = 134 N = color I = 1;
	SU  T = 33 C = 134 N = color I = 1;
	SU  T = 35 C = 134 N = color I = 1;
	SU  T = 38 C = 134 N = color I = 1;
	SU  T = 39 C = 134 N = color I = 1;
	SU  T = 40 C = 134 N = color I = 1;
	SU  T = 41 C = 134 N = color I = 1;
	SU  T = 42 C = 134 N = color I = 1;
	SU  T = 44 C = 134 N = color I = 1;
	SU  T = 46 C = 134 N = color I = 1;
	SU  T = 47 C = 134 N = color I = 1;
	SU  T = 48 C = 134 N = color I = 1;
	SU  T = 49 C = 134 N = color I = 1;
	SU  T = 51 C = 134 N = color I = 1;
	SU  T = 52 C = 134 N = color I = 1;
	SU  T = 55 C = 134 N = color I = 1;
	SU  T = 56 C = 134 N = color I = 1;
	SU  T = 57 C = 134 N = color I = 1;
	SU  T = 58 C = 134 N = color I = 1;
	SU  T = 59 C = 134 N = color I = 1;
	SU  T = 61 C = 134 N = color I = 1;
	SU  T = 63 C = 134 N = color I = 1;
	SU  T = 64 C = 134 N = color I = 1;
	SU  T = 65 C = 134 N = color I = 1;
	SU  T = 67 C = 134 N = color I = 1;
	SU  T = 68 C = 134 N = color I = 1;
	SU  T = 69 C = 134 N = color I = 1;
	SU  T = 73 C = 134 N = color I = 1;
	SU  T = 74 C = 134 N = color I = 1;
	SU  T = 76 C = 134 N = color I = 1;
	SU  T = 77 C = 134 N = color I = 5;
	SU  T = 78 C = 134 N = color I = 1;
	SU  T = 79 C = 134 N = color I = 1;
	SU  T = 80 C = 134 N = color I = 1;
	SU  T = 81 C = 134 N = color I = 1;
	SU  T = 82 C = 134 N = color I = 1;
	SU  T = 83 C = 134 N = color I = 7;
	SU  T = 84 C = 134 N = color I = 1;
	SU  T = 86 C = 134 N = color I = 1;
	SU  T = 87 C = 134 N = color I = 6;
	SU  T = 89 C = 134 N = color I = 1;
	SU  T = 92 C = 134 N = color I = 1;
	SU  T = 93 C = 134 N = color I = 1;
	SU  T = 94 C = 134 N = color I = 1;
	SU  T = 95 C = 134 N = color I = 1;
	SU  T = 98 C = 134 N = color I = 1;
	SU  T = 99 C = 134 N = color I = 1;
	SU  T = 100 C = 134 N = color I = 1;
	SU  T = 103 C = 134 N = color I = 1;
	SU  T = 104 C = 134 N = color I = 1;
	SU  T = 105 C = 134 N = color I = 1;
	SU  T = 106 C = 134 N = color I = 1;

	SU  C = 135 N = color I = 0;
	SU  T = 1 C = 135 N = color I = 0;
	SU  T = 2 C = 135 N = color I = 0;
	SU  T = 3 C = 135 N = color I = 0;
	SU  T = 4 C = 135 N = color I = 0;
	SU  T = 5 C = 135 N = color I = 0;
	SU  T = 6 C = 135 N = color I = 0;
	SU  T = 7 C = 135 N = color I = 0;
	SU  T = 8 C = 135 N = color I = 0;
	SU  T = 9 C = 135 N = color I = 0;
	SU  T = 10 C = 135 N = color I = 0;
	SU  T = 11 C = 135 N = color I = 0;
	SU  T = 12 C = 135 N = color I = 0;
	SU  T = 13 C = 135 N = color I = 0;
	SU  T = 14 C = 135 N = color I = 0;
	SU  T = 15 C = 135 N = color I = 0;
	SU  T = 16 C = 135 N = color I = 0;
	SU  T = 18 C = 135 N = color I = 0;
	SU  T = 19 C = 135 N = color I = 0;
	SU  T = 21 C = 135 N = color I = 0;
	SU  T = 22 C = 135 N = color I = 0;
	SU  T = 23 C = 135 N = color I = 0;
	SU  T = 24 C = 135 N = color I = 0;
	SU  T = 25 C = 135 N = color I = 0;
	SU  T = 26 C = 135 N = color I = 0;
	SU  T = 27 C = 135 N = color I = 0;
	SU  T = 28 C = 135 N = color I = 0;
	SU  T = 29 C = 135 N = color I = 0;
	SU  T = 31 C = 135 N = color I = 0;
	SU  T = 32 C = 135 N = color I = 0;
	SU  T = 33 C = 135 N = color I = 0;
	SU  T = 35 C = 135 N = color I = 0;
	SU  T = 38 C = 135 N = color I = 0;
	SU  T = 39 C = 135 N = color I = 0;
	SU  T = 40 C = 135 N = color I = 0;
	SU  T = 41 C = 135 N = color I = 0;
	SU  T = 42 C = 135 N = color I = 0;
	SU  T = 44 C = 135 N = color I = 0;
	SU  T = 46 C = 135 N = color I = 0;
	SU  T = 47 C = 135 N = color I = 0;
	SU  T = 48 C = 135 N = color I = 0;
	SU  T = 49 C = 135 N = color I = 0;
	SU  T = 51 C = 135 N = color I = 0;
	SU  T = 52 C = 135 N = color I = 0;
	SU  T = 54 C = 135 N = color I = 4;
	SU  T = 55 C = 135 N = color I = 0;
	SU  T = 56 C = 135 N = color I = 0;
	SU  T = 57 C = 135 N = color I = 0;
	SU  T = 58 C = 135 N = color I = 0;
	SU  T = 59 C = 135 N = color I = 0;
	SU  T = 61 C = 135 N = color I = 0;
	SU  T = 63 C = 135 N = color I = 0;
	SU  T = 64 C = 135 N = color I = 0;
	SU  T = 65 C = 135 N = color I = 0;
	SU  T = 67 C = 135 N = color I = 0;
	SU  T = 68 C = 135 N = color I = 0;
	SU  T = 69 C = 135 N = color I = 0;
	SU  T = 73 C = 135 N = color I = 0;
	SU  T = 74 C = 135 N = color I = 0;
	SU  T = 76 C = 135 N = color I = 0;
	SU  T = 77 C = 135 N = color I = 0;
	SU  T = 78 C = 135 N = color I = 0;
	SU  T = 79 C = 135 N = color I = 0;
	SU  T = 80 C = 135 N = color I = 0;
	SU  T = 81 C = 135 N = color I = 0;
	SU  T = 82 C = 135 N = color I = 0;
	SU  T = 83 C = 135 N = color I = 7;
	SU  T = 84 C = 135 N = color I = 0;
	SU  T = 86 C = 135 N = color I = 0;
	SU  T = 87 C = 135 N = color I = 6;
	SU  T = 89 C = 135 N = color I = 0;
	SU  T = 92 C = 135 N = color I = 0;
	SU  T = 93 C = 135 N = color I = 0;
	SU  T = 94 C = 135 N = color I = 0;
	SU  T = 95 C = 135 N = color I = 0;
	SU  T = 98 C = 135 N = color I = 0;
	SU  T = 99 C = 135 N = color I = 0;
	SU  T = 100 C = 135 N = color I = 0;
	SU  T = 103 C = 135 N = color I = 0;
	SU  T = 104 C = 135 N = color I = 0;
	SU  T = 105 C = 135 N = color I = 0;
	SU  T = 106 C = 135 N = color I = 0;

	SU  C = 136 N = color I = 0;
	SU  T = 83 C = 136 N = color I = 7;
	SU  T = 87 C = 136 N = color I = 6;

	SU  T = 2 C = 138 N = color I = 4;
	SU  T = 5 C = 138 N = color I = 7;
	SU  T = 7 C = 138 N = color I = 4;
	SU  T = 8 C = 138 N = color I = 4;
	SU  T = 9 C = 138 N = color I = 4;
	SU  T = 10 C = 138 N = color I = 4;
	SU  T = 13 C = 138 N = color I = 4;
	SU  T = 14 C = 138 N = color I = 4;
	SU  T = 16 C = 138 N = color I = 4;
	SU  T = 18 C = 138 N = color I = 4;
	SU  T = 19 C = 138 N = color I = 4;
	SU  T = 21 C = 138 N = color I = 4;
	SU  T = 22 C = 138 N = color I = 4;
	SU  T = 27 C = 138 N = color I = 4;
	SU  T = 32 C = 138 N = color I = 4;
	SU  T = 33 C = 138 N = color I = 4;
	SU  T = 35 C = 138 N = color I = 4;
	SU  T = 38 C = 138 N = color I = 4;
	SU  T = 39 C = 138 N = color I = 4;
	SU  T = 40 C = 138 N = color I = 4;
	SU  T = 41 C = 138 N = color I = 4;
	SU  T = 42 C = 138 N = color I = 4;
	SU  T = 44 C = 138 N = color I = 4;
	SU  T = 46 C = 138 N = color I = 4;
	SU  T = 48 C = 138 N = color I = 4;
	SU  T = 49 C = 138 N = color I = 4;
	SU  T = 54 C = 138 N = color I = 4;
	SU  T = 55 C = 138 N = color I = 4;
	SU  T = 57 C = 138 N = color I = 4;
	SU  T = 58 C = 138 N = color I = 4;
	SU  T = 59 C = 138 N = color I = 4;
	SU  T = 61 C = 138 N = color I = 4;
	SU  T = 64 C = 138 N = color I = 4;
	SU  T = 65 C = 138 N = color I = 4;
	SU  T = 73 C = 138 N = color I = 4;
	SU  T = 74 C = 138 N = color I = 4;
	SU  T = 76 C = 138 N = color I = 4;
	SU  T = 77 C = 138 N = color I = 4;
	SU  T = 78 C = 138 N = color I = 4;
	SU  T = 79 C = 138 N = color I = 4;
	SU  T = 80 C = 138 N = color I = 4;
	SU  T = 81 C = 138 N = color I = 4;
	SU  T = 83 C = 138 N = color I = 7;
	SU  T = 84 C = 138 N = color I = 4;
	SU  T = 86 C = 138 N = color I = 4;
	SU  T = 87 C = 138 N = color I = 6;
	SU  T = 89 C = 138 N = color I = 4;
	SU  T = 94 C = 138 N = color I = 4;
	SU  T = 99 C = 138 N = color I = 4;
	SU  T = 100 C = 138 N = color I = 4;
	SU  T = 104 C = 138 N = color I = 4;
	SU  T = 105 C = 138 N = color I = 7;

	SU  C = 139 N = color I = 0;
	SU  T = 83 C = 139 N = color I = 7;
	SU  T = 87 C = 139 N = color I = 6;

	SU  T = 5 C = 140 N = color I = 7;
	SU  T = 26 C = 140 N = color I = 4;
	SU  T = 54 C = 140 N = color I = 4;
	SU  T = 83 C = 140 N = color I = 7;
	SU  T = 84 C = 140 N = color I = 4;
	SU  T = 87 C = 140 N = color I = 6;
	SU  T = 105 C = 140 N = color I = 7;

	SU  T = 3 C = 141 N = color I = 4;
	SU  T = 5 C = 141 N = color I = 7;
	SU  T = 6 C = 141 N = color I = 4;
	SU  T = 7 C = 141 N = color I = 4;
	SU  T = 8 C = 141 N = color I = 4;
	SU  T = 9 C = 141 N = color I = 4;
	SU  T = 10 C = 141 N = color I = 4;
	SU  T = 11 C = 141 N = color I = 4;
	SU  T = 12 C = 141 N = color I = 4;
	SU  T = 13 C = 141 N = color I = 4;
	SU  T = 14 C = 141 N = color I = 4;
	SU  T = 15 C = 141 N = color I = 4;
	SU  T = 16 C = 141 N = color I = 4;
	SU  T = 18 C = 141 N = color I = 4;
	SU  T = 19 C = 141 N = color I = 4;
	SU  T = 21 C = 141 N = color I = 4;
	SU  T = 22 C = 141 N = color I = 4;
	SU  T = 23 C = 141 N = color I = 4;
	SU  T = 25 C = 141 N = color I = 4;
	SU  T = 26 C = 141 N = color I = 4;
	SU  T = 27 C = 141 N = color I = 4;
	SU  T = 28 C = 141 N = color I = 4;
	SU  T = 29 C = 141 N = color I = 4;
	SU  T = 32 C = 141 N = color I = 4;
	SU  T = 33 C = 141 N = color I = 4;
	SU  T = 35 C = 141 N = color I = 4;
	SU  T = 39 C = 141 N = color I = 4;
	SU  T = 40 C = 141 N = color I = 4;
	SU  T = 41 C = 141 N = color I = 4;
	SU  T = 46 C = 141 N = color I = 4;
	SU  T = 47 C = 141 N = color I = 4;
	SU  T = 48 C = 141 N = color I = 4;
	SU  T = 49 C = 141 N = color I = 4;
	SU  T = 51 C = 141 N = color I = 4;
	SU  T = 54 C = 141 N = color I = 4;
	SU  T = 55 C = 141 N = color I = 4;
	SU  T = 57 C = 141 N = color I = 4;
	SU  T = 58 C = 141 N = color I = 4;
	SU  T = 59 C = 141 N = color I = 4;
	SU  T = 63 C = 141 N = color I = 4;
	SU  T = 67 C = 141 N = color I = 4;
	SU  T = 69 C = 141 N = color I = 4;
	SU  T = 73 C = 141 N = color I = 4;
	SU  T = 74 C = 141 N = color I = 4;
	SU  T = 77 C = 141 N = color I = 4;
	SU  T = 78 C = 141 N = color I = 4;
	SU  T = 79 C = 141 N = color I = 4;
	SU  T = 80 C = 141 N = color I = 4;
	SU  T = 81 C = 141 N = color I = 4;
	SU  T = 83 C = 141 N = color I = 7;
	SU  T = 84 C = 141 N = color I = 4;
	SU  T = 87 C = 141 N = color I = 6;
	SU  T = 92 C = 141 N = color I = 4;
	SU  T = 93 C = 141 N = color I = 4;
	SU  T = 95 C = 141 N = color I = 4;
	SU  T = 98 C = 141 N = color I = 4;
	SU  T = 99 C = 141 N = color I = 4;
	SU  T = 100 C = 141 N = color I = 4;
	SU  T = 105 C = 141 N = color I = 7;

	SU  T = 5 C = 143 N = color I = 7;
	SU  T = 6 C = 143 N = color I = 4;
	SU  T = 54 C = 143 N = color I = 4;
	SU  T = 69 C = 143 N = color I = 4;
	SU  T = 83 C = 143 N = color I = 7;
	SU  T = 84 C = 143 N = color I = 4;
	SU  T = 87 C = 143 N = color I = 6;
	SU  T = 105 C = 143 N = color I = 7;

	SU  T = 5 C = 144 N = color I = 7;
	SU  T = 9 C = 144 N = color I = 4;
	SU  T = 16 C = 144 N = color I = 4;
	SU  T = 40 C = 144 N = color I = 4;
	SU  T = 54 C = 144 N = color I = 4;
	SU  T = 55 C = 144 N = color I = 4;
	SU  T = 69 C = 144 N = color I = 4;
	SU  T = 83 C = 144 N = color I = 7;
	SU  T = 84 C = 144 N = color I = 4;
	SU  T = 87 C = 144 N = color I = 6;
	SU  T = 105 C = 144 N = color I = 7;

	SU  T = 83 C = 145 N = color I = 7;
	SU  T = 87 C = 145 N = color I = 6;

	SU  T = 83 C = 146 N = color I = 7;
	SU  T = 87 C = 146 N = color I = 6;

	SU  T = 2 C = 147 N = color I = 4;
	SU  T = 3 C = 147 N = color I = 4;
	SU  T = 4 C = 147 N = color I = 4;
	SU  T = 5 C = 147 N = color I = 7;
	SU  T = 8 C = 147 N = color I = 4;
	SU  T = 9 C = 147 N = color I = 4;
	SU  T = 12 C = 147 N = color I = 4;
	SU  T = 13 C = 147 N = color I = 4;
	SU  T = 14 C = 147 N = color I = 4;
	SU  T = 16 C = 147 N = color I = 4;
	SU  T = 18 C = 147 N = color I = 4;
	SU  T = 19 C = 147 N = color I = 4;
	SU  T = 22 C = 147 N = color I = 4;
	SU  T = 25 C = 147 N = color I = 4;
	SU  T = 27 C = 147 N = color I = 4;
	SU  T = 29 C = 147 N = color I = 4;
	SU  T = 32 C = 147 N = color I = 4;
	SU  T = 33 C = 147 N = color I = 4;
	SU  T = 35 C = 147 N = color I = 4;
	SU  T = 38 C = 147 N = color I = 4;
	SU  T = 40 C = 147 N = color I = 4;
	SU  T = 46 C = 147 N = color I = 4;
	SU  T = 49 C = 147 N = color I = 4;
	SU  T = 51 C = 147 N = color I = 4;
	SU  T = 52 C = 147 N = color I = 4;
	SU  T = 54 C = 147 N = color I = 4;
	SU  T = 55 C = 147 N = color I = 4;
	SU  T = 57 C = 147 N = color I = 4;
	SU  T = 58 C = 147 N = color I = 4;
	SU  T = 59 C = 147 N = color I = 4;
	SU  T = 69 C = 147 N = color I = 4;
	SU  T = 73 C = 147 N = color I = 4;
	SU  T = 74 C = 147 N = color I = 4;
	SU  T = 77 C = 147 N = color I = 4;
	SU  T = 78 C = 147 N = color I = 4;
	SU  T = 79 C = 147 N = color I = 4;
	SU  T = 81 C = 147 N = color I = 4;
	SU  T = 83 C = 147 N = color I = 7;
	SU  T = 84 C = 147 N = color I = 4;
	SU  T = 87 C = 147 N = color I = 6;
	SU  T = 92 C = 147 N = color I = 4;
	SU  T = 93 C = 147 N = color I = 4;
	SU  T = 94 C = 147 N = color I = 4;
	SU  T = 95 C = 147 N = color I = 4;
	SU  T = 105 C = 147 N = color I = 7;

	SU  T = 2 C = 148 N = color I = 4;
	SU  T = 5 C = 148 N = color I = 7;
	SU  T = 8 C = 148 N = color I = 4;
	SU  T = 9 C = 148 N = color I = 4;
	SU  T = 11 C = 148 N = color I = 4;
	SU  T = 13 C = 148 N = color I = 4;
	SU  T = 14 C = 148 N = color I = 4;
	SU  T = 15 C = 148 N = color I = 4;
	SU  T = 16 C = 148 N = color I = 4;
	SU  T = 18 C = 148 N = color I = 4;
	SU  T = 19 C = 148 N = color I = 4;
	SU  T = 22 C = 148 N = color I = 4;
	SU  T = 25 C = 148 N = color I = 4;
	SU  T = 26 C = 148 N = color I = 4;
	SU  T = 27 C = 148 N = color I = 4;
	SU  T = 29 C = 148 N = color I = 4;
	SU  T = 32 C = 148 N = color I = 4;
	SU  T = 33 C = 148 N = color I = 4;
	SU  T = 35 C = 148 N = color I = 4;
	SU  T = 38 C = 148 N = color I = 4;
	SU  T = 40 C = 148 N = color I = 4;
	SU  T = 46 C = 148 N = color I = 4;
	SU  T = 49 C = 148 N = color I = 4;
	SU  T = 51 C = 148 N = color I = 4;
	SU  T = 54 C = 148 N = color I = 4;
	SU  T = 55 C = 148 N = color I = 4;
	SU  T = 57 C = 148 N = color I = 4;
	SU  T = 58 C = 148 N = color I = 4;
	SU  T = 59 C = 148 N = color I = 4;
	SU  T = 69 C = 148 N = color I = 4;
	SU  T = 73 C = 148 N = color I = 4;
	SU  T = 74 C = 148 N = color I = 4;
	SU  T = 77 C = 148 N = color I = 4;
	SU  T = 78 C = 148 N = color I = 4;
	SU  T = 79 C = 148 N = color I = 4;
	SU  T = 81 C = 148 N = color I = 4;
	SU  T = 83 C = 148 N = color I = 7;
	SU  T = 84 C = 148 N = color I = 4;
	SU  T = 87 C = 148 N = color I = 6;
	SU  T = 92 C = 148 N = color I = 4;
	SU  T = 93 C = 148 N = color I = 4;
	SU  T = 94 C = 148 N = color I = 4;
	SU  T = 95 C = 148 N = color I = 4;
	SU  T = 98 C = 148 N = color I = 4;
	SU  T = 105 C = 148 N = color I = 7;

	SU  C = 149 N = color I = 0;
	SU  T = 1 C = 149 N = color I = 0;
	SU  T = 2 C = 149 N = color I = 0;
	SU  T = 3 C = 149 N = color I = 0;
	SU  T = 4 C = 149 N = color I = 0;
	SU  T = 5 C = 149 N = color I = 0;
	SU  T = 6 C = 149 N = color I = 0;
	SU  T = 7 C = 149 N = color I = 0;
	SU  T = 8 C = 149 N = color I = 0;
	SU  T = 9 C = 149 N = color I = 0;
	SU  T = 10 C = 149 N = color I = 0;
	SU  T = 11 C = 149 N = color I = 0;
	SU  T = 12 C = 149 N = color I = 0;
	SU  T = 13 C = 149 N = color I = 0;
	SU  T = 14 C = 149 N = color I = 0;
	SU  T = 15 C = 149 N = color I = 0;
	SU  T = 16 C = 149 N = color I = 0;
	SU  T = 18 C = 149 N = color I = 0;
	SU  T = 19 C = 149 N = color I = 0;
	SU  T = 21 C = 149 N = color I = 0;
	SU  T = 22 C = 149 N = color I = 0;
	SU  T = 23 C = 149 N = color I = 0;
	SU  T = 24 C = 149 N = color I = 0;
	SU  T = 25 C = 149 N = color I = 0;
	SU  T = 26 C = 149 N = color I = 0;
	SU  T = 27 C = 149 N = color I = 0;
	SU  T = 28 C = 149 N = color I = 0;
	SU  T = 29 C = 149 N = color I = 0;
	SU  T = 31 C = 149 N = color I = 0;
	SU  T = 32 C = 149 N = color I = 0;
	SU  T = 33 C = 149 N = color I = 0;
	SU  T = 35 C = 149 N = color I = 0;
	SU  T = 38 C = 149 N = color I = 0;
	SU  T = 39 C = 149 N = color I = 0;
	SU  T = 40 C = 149 N = color I = 0;
	SU  T = 41 C = 149 N = color I = 0;
	SU  T = 42 C = 149 N = color I = 0;
	SU  T = 44 C = 149 N = color I = 0;
	SU  T = 46 C = 149 N = color I = 0;
	SU  T = 47 C = 149 N = color I = 0;
	SU  T = 48 C = 149 N = color I = 0;
	SU  T = 49 C = 149 N = color I = 0;
	SU  T = 51 C = 149 N = color I = 0;
	SU  T = 52 C = 149 N = color I = 0;
	SU  T = 54 C = 149 N = color I = 4;
	SU  T = 55 C = 149 N = color I = 0;
	SU  T = 56 C = 149 N = color I = 0;
	SU  T = 57 C = 149 N = color I = 0;
	SU  T = 58 C = 149 N = color I = 0;
	SU  T = 59 C = 149 N = color I = 0;
	SU  T = 61 C = 149 N = color I = 0;
	SU  T = 63 C = 149 N = color I = 0;
	SU  T = 64 C = 149 N = color I = 0;
	SU  T = 65 C = 149 N = color I = 0;
	SU  T = 67 C = 149 N = color I = 0;
	SU  T = 68 C = 149 N = color I = 0;
	SU  T = 69 C = 149 N = color I = 0;
	SU  T = 73 C = 149 N = color I = 0;
	SU  T = 74 C = 149 N = color I = 0;
	SU  T = 76 C = 149 N = color I = 0;
	SU  T = 77 C = 149 N = color I = 0;
	SU  T = 78 C = 149 N = color I = 0;
	SU  T = 79 C = 149 N = color I = 0;
	SU  T = 80 C = 149 N = color I = 0;
	SU  T = 81 C = 149 N = color I = 0;
	SU  T = 82 C = 149 N = color I = 0;
	SU  T = 83 C = 149 N = color I = 7;
	SU  T = 84 C = 149 N = color I = 0;
	SU  T = 86 C = 149 N = color I = 0;
	SU  T = 87 C = 149 N = color I = 6;
	SU  T = 89 C = 149 N = color I = 0;
	SU  T = 92 C = 149 N = color I = 0;
	SU  T = 93 C = 149 N = color I = 0;
	SU  T = 94 C = 149 N = color I = 0;
	SU  T = 95 C = 149 N = color I = 0;
	SU  T = 98 C = 149 N = color I = 0;
	SU  T = 99 C = 149 N = color I = 0;
	SU  T = 100 C = 149 N = color I = 0;
	SU  T = 103 C = 149 N = color I = 0;
	SU  T = 104 C = 149 N = color I = 0;
	SU  T = 105 C = 149 N = color I = 0;
	SU  T = 106 C = 149 N = color I = 0;

	SU  C = 151 N = color I = 0;
	SU  T = 83 C = 151 N = color I = 7;
	SU  T = 87 C = 151 N = color I = 6;

	SU  T = 83 C = 152 N = color I = 7;
	SU  T = 87 C = 152 N = color I = 6;

	SU  C = 153 N = color I = 0;
	SU  T = 1 C = 153 N = color I = 0;
	SU  T = 2 C = 153 N = color I = 0;
	SU  T = 3 C = 153 N = color I = 0;
	SU  T = 4 C = 153 N = color I = 0;
	SU  T = 5 C = 153 N = color I = 0;
	SU  T = 6 C = 153 N = color I = 0;
	SU  T = 7 C = 153 N = color I = 0;
	SU  T = 8 C = 153 N = color I = 0;
	SU  T = 9 C = 153 N = color I = 0;
	SU  T = 10 C = 153 N = color I = 0;
	SU  T = 11 C = 153 N = color I = 0;
	SU  T = 12 C = 153 N = color I = 0;
	SU  T = 13 C = 153 N = color I = 0;
	SU  T = 14 C = 153 N = color I = 0;
	SU  T = 15 C = 153 N = color I = 0;
	SU  T = 16 C = 153 N = color I = 0;
	SU  T = 18 C = 153 N = color I = 0;
	SU  T = 19 C = 153 N = color I = 0;
	SU  T = 21 C = 153 N = color I = 0;
	SU  T = 22 C = 153 N = color I = 0;
	SU  T = 23 C = 153 N = color I = 0;
	SU  T = 24 C = 153 N = color I = 0;
	SU  T = 25 C = 153 N = color I = 0;
	SU  T = 26 C = 153 N = color I = 0;
	SU  T = 27 C = 153 N = color I = 0;
	SU  T = 28 C = 153 N = color I = 0;
	SU  T = 29 C = 153 N = color I = 0;
	SU  T = 31 C = 153 N = color I = 0;
	SU  T = 32 C = 153 N = color I = 0;
	SU  T = 33 C = 153 N = color I = 0;
	SU  T = 35 C = 153 N = color I = 0;
	SU  T = 38 C = 153 N = color I = 0;
	SU  T = 39 C = 153 N = color I = 0;
	SU  T = 40 C = 153 N = color I = 0;
	SU  T = 41 C = 153 N = color I = 0;
	SU  T = 42 C = 153 N = color I = 0;
	SU  T = 44 C = 153 N = color I = 0;
	SU  T = 46 C = 153 N = color I = 0;
	SU  T = 47 C = 153 N = color I = 0;
	SU  T = 48 C = 153 N = color I = 0;
	SU  T = 49 C = 153 N = color I = 0;
	SU  T = 51 C = 153 N = color I = 0;
	SU  T = 52 C = 153 N = color I = 0;
	SU  T = 54 C = 153 N = color I = 4;
	SU  T = 55 C = 153 N = color I = 0;
	SU  T = 56 C = 153 N = color I = 0;
	SU  T = 57 C = 153 N = color I = 0;
	SU  T = 58 C = 153 N = color I = 0;
	SU  T = 59 C = 153 N = color I = 0;
	SU  T = 61 C = 153 N = color I = 0;
	SU  T = 63 C = 153 N = color I = 0;
	SU  T = 64 C = 153 N = color I = 0;
	SU  T = 65 C = 153 N = color I = 0;
	SU  T = 67 C = 153 N = color I = 0;
	SU  T = 68 C = 153 N = color I = 0;
	SU  T = 69 C = 153 N = color I = 0;
	SU  T = 73 C = 153 N = color I = 0;
	SU  T = 74 C = 153 N = color I = 0;
	SU  T = 76 C = 153 N = color I = 0;
	SU  T = 77 C = 153 N = color I = 0;
	SU  T = 78 C = 153 N = color I = 0;
	SU  T = 79 C = 153 N = color I = 0;
	SU  T = 80 C = 153 N = color I = 0;
	SU  T = 81 C = 153 N = color I = 0;
	SU  T = 82 C = 153 N = color I = 0;
	SU  T = 83 C = 153 N = color I = 7;
	SU  T = 84 C = 153 N = color I = 0;
	SU  T = 86 C = 153 N = color I = 0;
	SU  T = 87 C = 153 N = color I = 6;
	SU  T = 89 C = 153 N = color I = 0;
	SU  T = 92 C = 153 N = color I = 0;
	SU  T = 93 C = 153 N = color I = 0;
	SU  T = 94 C = 153 N = color I = 0;
	SU  T = 95 C = 153 N = color I = 0;
	SU  T = 98 C = 153 N = color I = 0;
	SU  T = 99 C = 153 N = color I = 0;
	SU  T = 100 C = 153 N = color I = 0;
	SU  T = 103 C = 153 N = color I = 0;
	SU  T = 104 C = 153 N = color I = 0;
	SU  T = 105 C = 153 N = color I = 0;
	SU  T = 106 C = 153 N = color I = 0;

	SU  C = 154 N = color I = 0;
	SU  T = 83 C = 154 N = color I = 7;
	SU  T = 87 C = 154 N = color I = 6;

	SU  C = 155 N = color I = 0;
	SU  T = 83 C = 155 N = color I = 7;
	SU  T = 87 C = 155 N = color I = 6;

	SU  T = 5 C = 156 N = color I = 7;
	SU  T = 10 C = 156 N = color I = 4;
	SU  T = 21 C = 156 N = color I = 4;
	SU  T = 27 C = 156 N = color I = 4;
	SU  T = 39 C = 156 N = color I = 4;
	SU  T = 42 C = 156 N = color I = 4;
	SU  T = 49 C = 156 N = color I = 4;
	SU  T = 54 C = 156 N = color I = 4;
	SU  T = 58 C = 156 N = color I = 4;
	SU  T = 61 C = 156 N = color I = 4;
	SU  T = 69 C = 156 N = color I = 4;
	SU  T = 78 C = 156 N = color I = 4;
	SU  T = 80 C = 156 N = color I = 4;
	SU  T = 83 C = 156 N = color I = 7;
	SU  T = 84 C = 156 N = color I = 4;
	SU  T = 86 C = 156 N = color I = 4;
	SU  T = 87 C = 156 N = color I = 6;
	SU  T = 89 C = 156 N = color I = 4;
	SU  T = 100 C = 156 N = color I = 4;
	SU  T = 105 C = 156 N = color I = 7;

	SU  T = 87 C = 158 N = color I = 6;

	SU  T = 5 C = 159 N = color I = 7;
	SU  T = 10 C = 159 N = color I = 4;
	SU  T = 13 C = 159 N = color I = 4;
	SU  T = 14 C = 159 N = color I = 4;
	SU  T = 21 C = 159 N = color I = 4;
	SU  T = 27 C = 159 N = color I = 4;
	SU  T = 28 C = 159 N = color I = 4;
	SU  T = 32 C = 159 N = color I = 4;
	SU  T = 39 C = 159 N = color I = 4;
	SU  T = 41 C = 159 N = color I = 4;
	SU  T = 42 C = 159 N = color I = 4;
	SU  T = 47 C = 159 N = color I = 4;
	SU  T = 48 C = 159 N = color I = 4;
	SU  T = 49 C = 159 N = color I = 4;
	SU  T = 54 C = 159 N = color I = 4;
	SU  T = 55 C = 159 N = color I = 4;
	SU  T = 58 C = 159 N = color I = 4;
	SU  T = 59 C = 159 N = color I = 4;
	SU  T = 67 C = 159 N = color I = 4;
	SU  T = 69 C = 159 N = color I = 4;
	SU  T = 74 C = 159 N = color I = 4;
	SU  T = 76 C = 159 N = color I = 4;
	SU  T = 78 C = 159 N = color I = 4;
	SU  T = 79 C = 159 N = color I = 4;
	SU  T = 80 C = 159 N = color I = 4;
	SU  T = 82 C = 159 N = color I = 4;
	SU  T = 83 C = 159 N = color I = 7;
	SU  T = 84 C = 159 N = color I = 4;
	SU  T = 87 C = 159 N = color I = 6;
	SU  T = 92 C = 159 N = color I = 4;
	SU  T = 93 C = 159 N = color I = 4;
	SU  T = 98 C = 159 N = color I = 4;
	SU  T = 100 C = 159 N = color I = 4;
	SU  T = 105 C = 159 N = color I = 7;

	SU  T = 5 C = 160 N = color I = 7;
	SU  T = 10 C = 160 N = color I = 4;
	SU  T = 21 C = 160 N = color I = 4;
	SU  T = 28 C = 160 N = color I = 4;
	SU  T = 41 C = 160 N = color I = 4;
	SU  T = 47 C = 160 N = color I = 4;
	SU  T = 48 C = 160 N = color I = 4;
	SU  T = 49 C = 160 N = color I = 4;
	SU  T = 54 C = 160 N = color I = 4;
	SU  T = 55 C = 160 N = color I = 4;
	SU  T = 58 C = 160 N = color I = 4;
	SU  T = 67 C = 160 N = color I = 4;
	SU  T = 69 C = 160 N = color I = 4;
	SU  T = 76 C = 160 N = color I = 4;
	SU  T = 78 C = 160 N = color I = 4;
	SU  T = 79 C = 160 N = color I = 4;
	SU  T = 82 C = 160 N = color I = 4;
	SU  T = 83 C = 160 N = color I = 7;
	SU  T = 84 C = 160 N = color I = 4;
	SU  T = 87 C = 160 N = color I = 6;
	SU  T = 92 C = 160 N = color I = 4;
	SU  T = 93 C = 160 N = color I = 4;
	SU  T = 98 C = 160 N = color I = 4;
	SU  T = 100 C = 160 N = color I = 4;
	SU  T = 105 C = 160 N = color I = 7;

	SU  T = 5 C = 161 N = color I = 7;
	SU  T = 54 C = 161 N = color I = 4;
	SU  T = 55 C = 161 N = color I = 4;
	SU  T = 69 C = 161 N = color I = 4;
	SU  T = 76 C = 161 N = color I = 4;
	SU  T = 83 C = 161 N = color I = 7;
	SU  T = 84 C = 161 N = color I = 4;
	SU  T = 87 C = 161 N = color I = 6;
	SU  T = 105 C = 161 N = color I = 7;

	SU  T = 3 C = 162 N = color I = 4;
	SU  T = 4 C = 162 N = color I = 4;
	SU  T = 5 C = 162 N = color I = 7;
	SU  T = 7 C = 162 N = color I = 4;
	SU  T = 8 C = 162 N = color I = 4;
	SU  T = 10 C = 162 N = color I = 4;
	SU  T = 11 C = 162 N = color I = 4;
	SU  T = 12 C = 162 N = color I = 4;
	SU  T = 13 C = 162 N = color I = 4;
	SU  T = 14 C = 162 N = color I = 4;
	SU  T = 15 C = 162 N = color I = 4;
	SU  T = 16 C = 162 N = color I = 4;
	SU  T = 18 C = 162 N = color I = 4;
	SU  T = 19 C = 162 N = color I = 4;
	SU  T = 21 C = 162 N = color I = 4;
	SU  T = 22 C = 162 N = color I = 4;
	SU  T = 25 C = 162 N = color I = 4;
	SU  T = 26 C = 162 N = color I = 4;
	SU  T = 27 C = 162 N = color I = 4;
	SU  T = 29 C = 162 N = color I = 4;
	SU  T = 32 C = 162 N = color I = 4;
	SU  T = 33 C = 162 N = color I = 4;
	SU  T = 35 C = 162 N = color I = 4;
	SU  T = 38 C = 162 N = color I = 4;
	SU  T = 39 C = 162 N = color I = 4;
	SU  T = 40 C = 162 N = color I = 4;
	SU  T = 41 C = 162 N = color I = 4;
	SU  T = 42 C = 162 N = color I = 4;
	SU  T = 44 C = 162 N = color I = 4;
	SU  T = 46 C = 162 N = color I = 4;
	SU  T = 47 C = 162 N = color I = 4;
	SU  T = 48 C = 162 N = color I = 4;
	SU  T = 49 C = 162 N = color I = 4;
	SU  T = 51 C = 162 N = color I = 4;
	SU  T = 52 C = 162 N = color I = 4;
	SU  T = 54 C = 162 N = color I = 4;
	SU  T = 56 C = 162 N = color I = 4;
	SU  T = 57 C = 162 N = color I = 4;
	SU  T = 58 C = 162 N = color I = 4;
	SU  T = 59 C = 162 N = color I = 4;
	SU  T = 61 C = 162 N = color I = 4;
	SU  T = 64 C = 162 N = color I = 4;
	SU  T = 65 C = 162 N = color I = 4;
	SU  T = 67 C = 162 N = color I = 4;
	SU  T = 73 C = 162 N = color I = 4;
	SU  T = 74 C = 162 N = color I = 4;
	SU  T = 76 C = 162 N = color I = 4;
	SU  T = 77 C = 162 N = color I = 4;
	SU  T = 78 C = 162 N = color I = 4;
	SU  T = 79 C = 162 N = color I = 4;
	SU  T = 80 C = 162 N = color I = 4;
	SU  T = 81 C = 162 N = color I = 4;
	SU  T = 83 C = 162 N = color I = 7;
	SU  T = 87 C = 162 N = color I = 6;
	SU  T = 89 C = 162 N = color I = 4;
	SU  T = 92 C = 162 N = color I = 4;
	SU  T = 93 C = 162 N = color I = 4;
	SU  T = 94 C = 162 N = color I = 4;
	SU  T = 95 C = 162 N = color I = 4;
	SU  T = 98 C = 162 N = color I = 4;
	SU  T = 99 C = 162 N = color I = 4;
	SU  T = 100 C = 162 N = color I = 4;
	SU  T = 104 C = 162 N = color I = 4;
	SU  T = 105 C = 162 N = color I = 7;

	SU  C = 163 N = color I = 0;
	SU  T = 83 C = 163 N = color I = 7;
	SU  T = 87 C = 163 N = color I = 6;

	SU  T = 5 C = 164 N = color I = 7;
	SU  T = 42 C = 164 N = color I = 4;
	SU  T = 48 C = 164 N = color I = 4;
	SU  T = 49 C = 164 N = color I = 4;
	SU  T = 54 C = 164 N = color I = 4;
	SU  T = 55 C = 164 N = color I = 4;
	SU  T = 58 C = 164 N = color I = 4;
	SU  T = 83 C = 164 N = color I = 7;
	SU  T = 84 C = 164 N = color I = 4;
	SU  T = 87 C = 164 N = color I = 6;
	SU  T = 105 C = 164 N = color I = 7;

	SU  T = 2 C = 165 N = color I = 4;
	SU  T = 3 C = 165 N = color I = 4;
	SU  T = 4 C = 165 N = color I = 4;
	SU  T = 5 C = 165 N = color I = 7;
	SU  T = 7 C = 165 N = color I = 4;
	SU  T = 8 C = 165 N = color I = 4;
	SU  T = 9 C = 165 N = color I = 4;
	SU  T = 10 C = 165 N = color I = 4;
	SU  T = 11 C = 165 N = color I = 4;
	SU  T = 12 C = 165 N = color I = 4;
	SU  T = 13 C = 165 N = color I = 4;
	SU  T = 14 C = 165 N = color I = 4;
	SU  T = 15 C = 165 N = color I = 4;
	SU  T = 16 C = 165 N = color I = 4;
	SU  T = 18 C = 165 N = color I = 4;
	SU  T = 21 C = 165 N = color I = 4;
	SU  T = 22 C = 165 N = color I = 4;
	SU  T = 26 C = 165 N = color I = 4;
	SU  T = 29 C = 165 N = color I = 4;
	SU  T = 32 C = 165 N = color I = 4;
	SU  T = 35 C = 165 N = color I = 4;
	SU  T = 38 C = 165 N = color I = 4;
	SU  T = 39 C = 165 N = color I = 4;
	SU  T = 40 C = 165 N = color I = 4;
	SU  T = 41 C = 165 N = color I = 4;
	SU  T = 42 C = 165 N = color I = 4;
	SU  T = 46 C = 165 N = color I = 4;
	SU  T = 47 C = 165 N = color I = 4;
	SU  T = 48 C = 165 N = color I = 4;
	SU  T = 49 C = 165 N = color I = 4;
	SU  T = 52 C = 165 N = color I = 4;
	SU  T = 54 C = 165 N = color I = 4;
	SU  T = 55 C = 165 N = color I = 4;
	SU  T = 56 C = 165 N = color I = 4;
	SU  T = 57 C = 165 N = color I = 4;
	SU  T = 58 C = 165 N = color I = 4;
	SU  T = 59 C = 165 N = color I = 4;
	SU  T = 61 C = 165 N = color I = 4;
	SU  T = 64 C = 165 N = color I = 4;
	SU  T = 65 C = 165 N = color I = 4;
	SU  T = 67 C = 165 N = color I = 4;
	SU  T = 69 C = 165 N = color I = 4;
	SU  T = 73 C = 165 N = color I = 4;
	SU  T = 74 C = 165 N = color I = 4;
	SU  T = 76 C = 165 N = color I = 4;
	SU  T = 77 C = 165 N = color I = 4;
	SU  T = 78 C = 165 N = color I = 4;
	SU  T = 79 C = 165 N = color I = 4;
	SU  T = 80 C = 165 N = color I = 4;
	SU  T = 81 C = 165 N = color I = 4;
	SU  T = 83 C = 165 N = color I = 7;
	SU  T = 84 C = 165 N = color I = 4;
	SU  T = 87 C = 165 N = color I = 6;
	SU  T = 89 C = 165 N = color I = 4;
	SU  T = 92 C = 165 N = color I = 4;
	SU  T = 98 C = 165 N = color I = 4;
	SU  T = 99 C = 165 N = color I = 4;
	SU  T = 100 C = 165 N = color I = 4;
	SU  T = 104 C = 165 N = color I = 4;
	SU  T = 105 C = 165 N = color I = 7;

	SU  C = 166 N = color I = 0;
	SU  T = 83 C = 166 N = color I = 7;
	SU  T = 87 C = 166 N = color I = 6;

	SU  T = 5 C = 168 N = color I = 7;
	SU  T = 54 C = 168 N = color I = 4;
	SU  T = 83 C = 168 N = color I = 7;
	SU  T = 84 C = 168 N = color I = 4;
	SU  T = 87 C = 168 N = color I = 6;
	SU  T = 105 C = 168 N = color I = 7;

	SU  T = 2 C = 169 N = color I = 4;
	SU  T = 3 C = 169 N = color I = 4;
	SU  T = 4 C = 169 N = color I = 4;
	SU  T = 5 C = 169 N = color I = 7;
	SU  T = 7 C = 169 N = color I = 4;
	SU  T = 8 C = 169 N = color I = 4;
	SU  T = 9 C = 169 N = color I = 4;
	SU  T = 10 C = 169 N = color I = 4;
	SU  T = 11 C = 169 N = color I = 4;
	SU  T = 12 C = 169 N = color I = 4;
	SU  T = 13 C = 169 N = color I = 4;
	SU  T = 14 C = 169 N = color I = 4;
	SU  T = 15 C = 169 N = color I = 4;
	SU  T = 16 C = 169 N = color I = 4;
	SU  T = 18 C = 169 N = color I = 4;
	SU  T = 19 C = 169 N = color I = 4;
	SU  T = 21 C = 169 N = color I = 4;
	SU  T = 22 C = 169 N = color I = 4;
	SU  T = 23 C = 169 N = color I = 4;
	SU  T = 24 C = 169 N = color I = 4;
	SU  T = 25 C = 169 N = color I = 4;
	SU  T = 26 C = 169 N = color I = 4;
	SU  T = 27 C = 169 N = color I = 4;
	SU  T = 28 C = 169 N = color I = 4;
	SU  T = 29 C = 169 N = color I = 4;
	SU  T = 32 C = 169 N = color I = 4;
	SU  T = 33 C = 169 N = color I = 4;
	SU  T = 35 C = 169 N = color I = 4;
	SU  T = 38 C = 169 N = color I = 4;
	SU  T = 40 C = 169 N = color I = 4;
	SU  T = 41 C = 169 N = color I = 4;
	SU  T = 42 C = 169 N = color I = 4;
	SU  T = 46 C = 169 N = color I = 4;
	SU  T = 47 C = 169 N = color I = 4;
	SU  T = 49 C = 169 N = color I = 4;
	SU  T = 51 C = 169 N = color I = 4;
	SU  T = 52 C = 169 N = color I = 4;
	SU  T = 54 C = 169 N = color I = 4;
	SU  T = 55 C = 169 N = color I = 4;
	SU  T = 57 C = 169 N = color I = 4;
	SU  T = 58 C = 169 N = color I = 4;
	SU  T = 59 C = 169 N = color I = 4;
	SU  T = 63 C = 169 N = color I = 4;
	SU  T = 67 C = 169 N = color I = 4;
	SU  T = 73 C = 169 N = color I = 4;
	SU  T = 74 C = 169 N = color I = 4;
	SU  T = 77 C = 169 N = color I = 4;
	SU  T = 78 C = 169 N = color I = 4;
	SU  T = 79 C = 169 N = color I = 4;
	SU  T = 80 C = 169 N = color I = 4;
	SU  T = 81 C = 169 N = color I = 4;
	SU  T = 82 C = 169 N = color I = 4;
	SU  T = 83 C = 169 N = color I = 7;
	SU  T = 84 C = 169 N = color I = 4;
	SU  T = 87 C = 169 N = color I = 6;
	SU  T = 92 C = 169 N = color I = 4;
	SU  T = 93 C = 169 N = color I = 4;
	SU  T = 94 C = 169 N = color I = 4;
	SU  T = 95 C = 169 N = color I = 4;
	SU  T = 98 C = 169 N = color I = 4;
	SU  T = 99 C = 169 N = color I = 4;
	SU  T = 100 C = 169 N = color I = 4;
	SU  T = 105 C = 169 N = color I = 7;

	SU  T = 5 C = 170 N = color I = 7;
	SU  T = 13 C = 170 N = color I = 4;
	SU  T = 14 C = 170 N = color I = 4;
	SU  T = 18 C = 170 N = color I = 4;
	SU  T = 32 C = 170 N = color I = 4;
	SU  T = 35 C = 170 N = color I = 4;
	SU  T = 54 C = 170 N = color I = 4;
	SU  T = 59 C = 170 N = color I = 4;
	SU  T = 64 C = 170 N = color I = 4;
	SU  T = 73 C = 170 N = color I = 4;
	SU  T = 74 C = 170 N = color I = 4;
	SU  T = 81 C = 170 N = color I = 4;
	SU  T = 83 C = 170 N = color I = 7;
	SU  T = 84 C = 170 N = color I = 4;
	SU  T = 87 C = 170 N = color I = 6;
	SU  T = 105 C = 170 N = color I = 7;

	SU  T = 5 C = 171 N = color I = 7;
	SU  T = 6 C = 171 N = color I = 4;
	SU  T = 54 C = 171 N = color I = 4;
	SU  T = 69 C = 171 N = color I = 4;
	SU  T = 83 C = 171 N = color I = 7;
	SU  T = 84 C = 171 N = color I = 4;
	SU  T = 87 C = 171 N = color I = 6;
	SU  T = 105 C = 171 N = color I = 7;

	SU  T = 5 C = 172 N = color I = 7;
	SU  T = 7 C = 172 N = color I = 4;
	SU  T = 10 C = 172 N = color I = 4;
	SU  T = 11 C = 172 N = color I = 4;
	SU  T = 13 C = 172 N = color I = 4;
	SU  T = 14 C = 172 N = color I = 4;
	SU  T = 15 C = 172 N = color I = 4;
	SU  T = 16 C = 172 N = color I = 4;
	SU  T = 18 C = 172 N = color I = 4;
	SU  T = 19 C = 172 N = color I = 4;
	SU  T = 21 C = 172 N = color I = 4;
	SU  T = 22 C = 172 N = color I = 4;
	SU  T = 26 C = 172 N = color I = 4;
	SU  T = 32 C = 172 N = color I = 4;
	SU  T = 35 C = 172 N = color I = 4;
	SU  T = 38 C = 172 N = color I = 4;
	SU  T = 39 C = 172 N = color I = 4;
	SU  T = 40 C = 172 N = color I = 4;
	SU  T = 41 C = 172 N = color I = 4;
	SU  T = 47 C = 172 N = color I = 4;
	SU  T = 48 C = 172 N = color I = 4;
	SU  T = 49 C = 172 N = color I = 4;
	SU  T = 54 C = 172 N = color I = 4;
	SU  T = 55 C = 172 N = color I = 4;
	SU  T = 57 C = 172 N = color I = 4;
	SU  T = 58 C = 172 N = color I = 4;
	SU  T = 59 C = 172 N = color I = 4;
	SU  T = 67 C = 172 N = color I = 4;
	SU  T = 69 C = 172 N = color I = 4;
	SU  T = 73 C = 172 N = color I = 4;
	SU  T = 74 C = 172 N = color I = 4;
	SU  T = 77 C = 172 N = color I = 4;
	SU  T = 78 C = 172 N = color I = 4;
	SU  T = 79 C = 172 N = color I = 4;
	SU  T = 80 C = 172 N = color I = 4;
	SU  T = 81 C = 172 N = color I = 4;
	SU  T = 82 C = 172 N = color I = 4;
	SU  T = 83 C = 172 N = color I = 7;
	SU  T = 84 C = 172 N = color I = 4;
	SU  T = 87 C = 172 N = color I = 6;
	SU  T = 93 C = 172 N = color I = 4;
	SU  T = 98 C = 172 N = color I = 4;
	SU  T = 99 C = 172 N = color I = 4;
	SU  T = 100 C = 172 N = color I = 4;
	SU  T = 105 C = 172 N = color I = 7;

	SU  T = 5 C = 173 N = color I = 7;
	SU  T = 6 C = 173 N = color I = 4;
	SU  T = 7 C = 173 N = color I = 4;
	SU  T = 11 C = 173 N = color I = 4;
	SU  T = 15 C = 173 N = color I = 4;
	SU  T = 18 C = 173 N = color I = 4;
	SU  T = 21 C = 173 N = color I = 4;
	SU  T = 23 C = 173 N = color I = 4;
	SU  T = 26 C = 173 N = color I = 4;
	SU  T = 28 C = 173 N = color I = 4;
	SU  T = 32 C = 173 N = color I = 4;
	SU  T = 41 C = 173 N = color I = 4;
	SU  T = 42 C = 173 N = color I = 4;
	SU  T = 47 C = 173 N = color I = 4;
	SU  T = 48 C = 173 N = color I = 4;
	SU  T = 49 C = 173 N = color I = 4;
	SU  T = 54 C = 173 N = color I = 4;
	SU  T = 55 C = 173 N = color I = 4;
	SU  T = 58 C = 173 N = color I = 4;
	SU  T = 59 C = 173 N = color I = 4;
	SU  T = 69 C = 173 N = color I = 4;
	SU  T = 74 C = 173 N = color I = 4;
	SU  T = 83 C = 173 N = color I = 7;
	SU  T = 84 C = 173 N = color I = 4;
	SU  T = 87 C = 173 N = color I = 6;
	SU  T = 99 C = 173 N = color I = 4;
	SU  T = 105 C = 173 N = color I = 7;

	SU  T = 5 C = 174 N = color I = 7;
	SU  T = 26 C = 174 N = color I = 4;
	SU  T = 49 C = 174 N = color I = 4;
	SU  T = 54 C = 174 N = color I = 4;
	SU  T = 69 C = 174 N = color I = 4;
	SU  T = 83 C = 174 N = color I = 7;
	SU  T = 84 C = 174 N = color I = 4;
	SU  T = 87 C = 174 N = color I = 6;
	SU  T = 105 C = 174 N = color I = 7;

	SU  T = 5 C = 175 N = color I = 7;
	SU  T = 48 C = 175 N = color I = 4;
	SU  T = 54 C = 175 N = color I = 4;
	SU  T = 79 C = 175 N = color I = 4;
	SU  T = 82 C = 175 N = color I = 4;
	SU  T = 83 C = 175 N = color I = 7;
	SU  T = 87 C = 175 N = color I = 6;
	SU  T = 93 C = 175 N = color I = 4;
	SU  T = 105 C = 175 N = color I = 7;

	SU  T = 2 C = 176 N = color I = 4;
	SU  T = 3 C = 176 N = color I = 4;
	SU  T = 4 C = 176 N = color I = 4;
	SU  T = 5 C = 176 N = color I = 7;
	SU  T = 7 C = 176 N = color I = 4;
	SU  T = 8 C = 176 N = color I = 4;
	SU  T = 9 C = 176 N = color I = 4;
	SU  T = 10 C = 176 N = color I = 4;
	SU  T = 11 C = 176 N = color I = 4;
	SU  T = 12 C = 176 N = color I = 4;
	SU  T = 13 C = 176 N = color I = 4;
	SU  T = 14 C = 176 N = color I = 4;
	SU  T = 15 C = 176 N = color I = 4;
	SU  T = 16 C = 176 N = color I = 4;
	SU  T = 18 C = 176 N = color I = 4;
	SU  T = 19 C = 176 N = color I = 4;
	SU  T = 21 C = 176 N = color I = 4;
	SU  T = 22 C = 176 N = color I = 4;
	SU  T = 23 C = 176 N = color I = 4;
	SU  T = 24 C = 176 N = color I = 4;
	SU  T = 25 C = 176 N = color I = 4;
	SU  T = 26 C = 176 N = color I = 4;
	SU  T = 27 C = 176 N = color I = 4;
	SU  T = 28 C = 176 N = color I = 4;
	SU  T = 29 C = 176 N = color I = 4;
	SU  T = 32 C = 176 N = color I = 4;
	SU  T = 33 C = 176 N = color I = 4;
	SU  T = 35 C = 176 N = color I = 4;
	SU  T = 38 C = 176 N = color I = 4;
	SU  T = 40 C = 176 N = color I = 4;
	SU  T = 41 C = 176 N = color I = 4;
	SU  T = 42 C = 176 N = color I = 4;
	SU  T = 46 C = 176 N = color I = 4;
	SU  T = 47 C = 176 N = color I = 4;
	SU  T = 49 C = 176 N = color I = 4;
	SU  T = 51 C = 176 N = color I = 4;
	SU  T = 52 C = 176 N = color I = 4;
	SU  T = 54 C = 176 N = color I = 4;
	SU  T = 55 C = 176 N = color I = 4;
	SU  T = 57 C = 176 N = color I = 4;
	SU  T = 58 C = 176 N = color I = 4;
	SU  T = 59 C = 176 N = color I = 4;
	SU  T = 63 C = 176 N = color I = 4;
	SU  T = 67 C = 176 N = color I = 4;
	SU  T = 73 C = 176 N = color I = 4;
	SU  T = 74 C = 176 N = color I = 4;
	SU  T = 77 C = 176 N = color I = 4;
	SU  T = 78 C = 176 N = color I = 4;
	SU  T = 79 C = 176 N = color I = 4;
	SU  T = 80 C = 176 N = color I = 4;
	SU  T = 81 C = 176 N = color I = 4;
	SU  T = 82 C = 176 N = color I = 4;
	SU  T = 83 C = 176 N = color I = 7;
	SU  T = 84 C = 176 N = color I = 4;
	SU  T = 87 C = 176 N = color I = 6;
	SU  T = 92 C = 176 N = color I = 4;
	SU  T = 93 C = 176 N = color I = 4;
	SU  T = 94 C = 176 N = color I = 4;
	SU  T = 95 C = 176 N = color I = 4;
	SU  T = 98 C = 176 N = color I = 4;
	SU  T = 99 C = 176 N = color I = 4;
	SU  T = 100 C = 176 N = color I = 4;
	SU  T = 105 C = 176 N = color I = 7;

	SU  T = 2 C = 177 N = color I = 4;
	SU  T = 3 C = 177 N = color I = 4;
	SU  T = 4 C = 177 N = color I = 4;
	SU  T = 5 C = 177 N = color I = 7;
	SU  T = 7 C = 177 N = color I = 4;
	SU  T = 8 C = 177 N = color I = 4;
	SU  T = 9 C = 177 N = color I = 4;
	SU  T = 10 C = 177 N = color I = 4;
	SU  T = 11 C = 177 N = color I = 4;
	SU  T = 12 C = 177 N = color I = 4;
	SU  T = 13 C = 177 N = color I = 4;
	SU  T = 14 C = 177 N = color I = 4;
	SU  T = 15 C = 177 N = color I = 4;
	SU  T = 16 C = 177 N = color I = 4;
	SU  T = 18 C = 177 N = color I = 4;
	SU  T = 19 C = 177 N = color I = 4;
	SU  T = 21 C = 177 N = color I = 4;
	SU  T = 22 C = 177 N = color I = 4;
	SU  T = 23 C = 177 N = color I = 4;
	SU  T = 25 C = 177 N = color I = 4;
	SU  T = 26 C = 177 N = color I = 4;
	SU  T = 27 C = 177 N = color I = 4;
	SU  T = 29 C = 177 N = color I = 4;
	SU  T = 32 C = 177 N = color I = 4;
	SU  T = 33 C = 177 N = color I = 4;
	SU  T = 35 C = 177 N = color I = 4;
	SU  T = 38 C = 177 N = color I = 4;
	SU  T = 39 C = 177 N = color I = 4;
	SU  T = 40 C = 177 N = color I = 4;
	SU  T = 41 C = 177 N = color I = 4;
	SU  T = 46 C = 177 N = color I = 4;
	SU  T = 48 C = 177 N = color I = 4;
	SU  T = 51 C = 177 N = color I = 4;
	SU  T = 52 C = 177 N = color I = 4;
	SU  T = 54 C = 177 N = color I = 4;
	SU  T = 55 C = 177 N = color I = 4;
	SU  T = 57 C = 177 N = color I = 4;
	SU  T = 58 C = 177 N = color I = 4;
	SU  T = 59 C = 177 N = color I = 4;
	SU  T = 61 C = 177 N = color I = 4;
	SU  T = 63 C = 177 N = color I = 4;
	SU  T = 67 C = 177 N = color I = 4;
	SU  T = 73 C = 177 N = color I = 4;
	SU  T = 74 C = 177 N = color I = 4;
	SU  T = 77 C = 177 N = color I = 4;
	SU  T = 78 C = 177 N = color I = 4;
	SU  T = 80 C = 177 N = color I = 4;
	SU  T = 81 C = 177 N = color I = 4;
	SU  T = 83 C = 177 N = color I = 7;
	SU  T = 87 C = 177 N = color I = 6;
	SU  T = 92 C = 177 N = color I = 4;
	SU  T = 93 C = 177 N = color I = 4;
	SU  T = 94 C = 177 N = color I = 4;
	SU  T = 95 C = 177 N = color I = 4;
	SU  T = 98 C = 177 N = color I = 4;
	SU  T = 99 C = 177 N = color I = 4;
	SU  T = 100 C = 177 N = color I = 4;
	SU  T = 105 C = 177 N = color I = 7;

	SU  C = 178 N = color I = 0;
	SU  T = 83 C = 178 N = color I = 7;
	SU  T = 87 C = 178 N = color I = 6;

	SU  C = 179 N = color I = 0;
	SU  T = 83 C = 179 N = color I = 7;
	SU  T = 87 C = 179 N = color I = 6;

	SU  T = 83 C = 180 N = color I = 7;
	SU  T = 87 C = 180 N = color I = 6;

	SU  T = 2 C = 181 N = color I = 4;
	SU  T = 5 C = 181 N = color I = 7;
	SU  T = 7 C = 181 N = color I = 4;
	SU  T = 9 C = 181 N = color I = 4;
	SU  T = 10 C = 181 N = color I = 4;
	SU  T = 11 C = 181 N = color I = 4;
	SU  T = 13 C = 181 N = color I = 4;
	SU  T = 14 C = 181 N = color I = 4;
	SU  T = 15 C = 181 N = color I = 4;
	SU  T = 16 C = 181 N = color I = 4;
	SU  T = 18 C = 181 N = color I = 4;
	SU  T = 19 C = 181 N = color I = 4;
	SU  T = 21 C = 181 N = color I = 4;
	SU  T = 22 C = 181 N = color I = 4;
	SU  T = 24 C = 181 N = color I = 4;
	SU  T = 27 C = 181 N = color I = 4;
	SU  T = 32 C = 181 N = color I = 4;
	SU  T = 35 C = 181 N = color I = 4;
	SU  T = 38 C = 181 N = color I = 4;
	SU  T = 39 C = 181 N = color I = 4;
	SU  T = 40 C = 181 N = color I = 4;
	SU  T = 41 C = 181 N = color I = 4;
	SU  T = 42 C = 181 N = color I = 4;
	SU  T = 46 C = 181 N = color I = 4;
	SU  T = 47 C = 181 N = color I = 4;
	SU  T = 48 C = 181 N = color I = 4;
	SU  T = 49 C = 181 N = color I = 4;
	SU  T = 54 C = 181 N = color I = 4;
	SU  T = 57 C = 181 N = color I = 4;
	SU  T = 58 C = 181 N = color I = 4;
	SU  T = 59 C = 181 N = color I = 4;
	SU  T = 61 C = 181 N = color I = 4;
	SU  T = 64 C = 181 N = color I = 4;
	SU  T = 65 C = 181 N = color I = 4;
	SU  T = 67 C = 181 N = color I = 4;
	SU  T = 73 C = 181 N = color I = 4;
	SU  T = 74 C = 181 N = color I = 4;
	SU  T = 76 C = 181 N = color I = 4;
	SU  T = 77 C = 181 N = color I = 4;
	SU  T = 78 C = 181 N = color I = 4;
	SU  T = 79 C = 181 N = color I = 4;
	SU  T = 80 C = 181 N = color I = 4;
	SU  T = 81 C = 181 N = color I = 4;
	SU  T = 83 C = 181 N = color I = 7;
	SU  T = 84 C = 181 N = color I = 4;
	SU  T = 86 C = 181 N = color I = 4;
	SU  T = 87 C = 181 N = color I = 6;
	SU  T = 89 C = 181 N = color I = 4;
	SU  T = 92 C = 181 N = color I = 4;
	SU  T = 93 C = 181 N = color I = 4;
	SU  T = 99 C = 181 N = color I = 4;
	SU  T = 100 C = 181 N = color I = 4;
	SU  T = 104 C = 181 N = color I = 4;
	SU  T = 105 C = 181 N = color I = 7;

	SU  C = 182 N = color I = 0;
	SU  T = 83 C = 182 N = color I = 7;
	SU  T = 87 C = 182 N = color I = 6;

	SU  T = 5 C = 183 N = color I = 7;
	SU  T = 54 C = 183 N = color I = 4;
	SU  T = 69 C = 183 N = color I = 4;
	SU  T = 83 C = 183 N = color I = 7;
	SU  T = 84 C = 183 N = color I = 4;
	SU  T = 87 C = 183 N = color I = 6;
	SU  T = 105 C = 183 N = color I = 7;

	SU  T = 5 C = 184 N = color I = 7;
	SU  T = 54 C = 184 N = color I = 4;
	SU  T = 83 C = 184 N = color I = 7;
	SU  T = 87 C = 184 N = color I = 6;
	SU  T = 105 C = 184 N = color I = 7;

	SU  T = 2 C = 186 N = color I = 4;
	SU  T = 4 C = 186 N = color I = 4;
	SU  T = 5 C = 186 N = color I = 7;
	SU  T = 7 C = 186 N = color I = 4;
	SU  T = 8 C = 186 N = color I = 4;
	SU  T = 9 C = 186 N = color I = 4;
	SU  T = 10 C = 186 N = color I = 4;
	SU  T = 11 C = 186 N = color I = 4;
	SU  T = 12 C = 186 N = color I = 4;
	SU  T = 15 C = 186 N = color I = 4;
	SU  T = 16 C = 186 N = color I = 4;
	SU  T = 19 C = 186 N = color I = 4;
	SU  T = 21 C = 186 N = color I = 4;
	SU  T = 22 C = 186 N = color I = 4;
	SU  T = 24 C = 186 N = color I = 4;
	SU  T = 25 C = 186 N = color I = 4;
	SU  T = 26 C = 186 N = color I = 4;
	SU  T = 27 C = 186 N = color I = 4;
	SU  T = 29 C = 186 N = color I = 4;
	SU  T = 33 C = 186 N = color I = 4;
	SU  T = 38 C = 186 N = color I = 4;
	SU  T = 39 C = 186 N = color I = 4;
	SU  T = 40 C = 186 N = color I = 4;
	SU  T = 41 C = 186 N = color I = 4;
	SU  T = 42 C = 186 N = color I = 4;
	SU  T = 46 C = 186 N = color I = 4;
	SU  T = 48 C = 186 N = color I = 4;
	SU  T = 49 C = 186 N = color I = 4;
	SU  T = 51 C = 186 N = color I = 4;
	SU  T = 52 C = 186 N = color I = 4;
	SU  T = 54 C = 186 N = color I = 4;
	SU  T = 55 C = 186 N = color I = 4;
	SU  T = 56 C = 186 N = color I = 4;
	SU  T = 57 C = 186 N = color I = 4;
	SU  T = 58 C = 186 N = color I = 4;
	SU  T = 61 C = 186 N = color I = 4;
	SU  T = 67 C = 186 N = color I = 4;
	SU  T = 77 C = 186 N = color I = 4;
	SU  T = 78 C = 186 N = color I = 4;
	SU  T = 79 C = 186 N = color I = 4;
	SU  T = 80 C = 186 N = color I = 4;
	SU  T = 83 C = 186 N = color I = 7;
	SU  T = 84 C = 186 N = color I = 4;
	SU  T = 87 C = 186 N = color I = 6;
	SU  T = 92 C = 186 N = color I = 4;
	SU  T = 93 C = 186 N = color I = 4;
	SU  T = 94 C = 186 N = color I = 4;
	SU  T = 95 C = 186 N = color I = 4;
	SU  T = 98 C = 186 N = color I = 4;
	SU  T = 99 C = 186 N = color I = 4;
	SU  T = 100 C = 186 N = color I = 4;
	SU  T = 104 C = 186 N = color I = 4;
	SU  T = 105 C = 186 N = color I = 7;

	SU  C = 187 N = color I = 0;
	SU  T = 83 C = 187 N = color I = 7;
	SU  T = 87 C = 187 N = color I = 6;

	SU  T = 5 C = 188 N = color I = 7;
	SU  T = 11 C = 188 N = color I = 4;
	SU  T = 54 C = 188 N = color I = 4;
	SU  T = 83 C = 188 N = color I = 7;
	SU  T = 84 C = 188 N = color I = 4;
	SU  T = 86 C = 188 N = color I = 4;
	SU  T = 87 C = 188 N = color I = 6;
	SU  T = 105 C = 188 N = color I = 7;

	SU  T = 5 C = 190 N = color I = 7;
	SU  T = 54 C = 190 N = color I = 4;
	SU  T = 83 C = 190 N = color I = 7;
	SU  T = 84 C = 190 N = color I = 4;
	SU  T = 87 C = 190 N = color I = 6;
	SU  T = 105 C = 190 N = color I = 7;

	SU  T = 5 C = 191 N = color I = 7;
	SU  T = 54 C = 191 N = color I = 4;
	SU  T = 55 C = 191 N = color I = 4;
	SU  T = 83 C = 191 N = color I = 7;
	SU  T = 84 C = 191 N = color I = 4;
	SU  T = 87 C = 191 N = color I = 6;
	SU  T = 105 C = 191 N = color I = 7;

	SU  C = 192 N = color I = 0;
	SU  T = 1 C = 192 N = color I = 0;
	SU  T = 2 C = 192 N = color I = 0;
	SU  T = 3 C = 192 N = color I = 0;
	SU  T = 4 C = 192 N = color I = 0;
	SU  T = 5 C = 192 N = color I = 0;
	SU  T = 6 C = 192 N = color I = 0;
	SU  T = 7 C = 192 N = color I = 0;
	SU  T = 8 C = 192 N = color I = 0;
	SU  T = 9 C = 192 N = color I = 0;
	SU  T = 10 C = 192 N = color I = 0;
	SU  T = 11 C = 192 N = color I = 0;
	SU  T = 12 C = 192 N = color I = 0;
	SU  T = 13 C = 192 N = color I = 0;
	SU  T = 14 C = 192 N = color I = 0;
	SU  T = 15 C = 192 N = color I = 0;
	SU  T = 16 C = 192 N = color I = 0;
	SU  T = 18 C = 192 N = color I = 0;
	SU  T = 19 C = 192 N = color I = 0;
	SU  T = 21 C = 192 N = color I = 0;
	SU  T = 22 C = 192 N = color I = 0;
	SU  T = 23 C = 192 N = color I = 0;
	SU  T = 24 C = 192 N = color I = 0;
	SU  T = 25 C = 192 N = color I = 0;
	SU  T = 26 C = 192 N = color I = 0;
	SU  T = 27 C = 192 N = color I = 0;
	SU  T = 28 C = 192 N = color I = 0;
	SU  T = 29 C = 192 N = color I = 0;
	SU  T = 31 C = 192 N = color I = 0;
	SU  T = 32 C = 192 N = color I = 0;
	SU  T = 33 C = 192 N = color I = 0;
	SU  T = 35 C = 192 N = color I = 0;
	SU  T = 38 C = 192 N = color I = 0;
	SU  T = 39 C = 192 N = color I = 0;
	SU  T = 40 C = 192 N = color I = 0;
	SU  T = 41 C = 192 N = color I = 0;
	SU  T = 42 C = 192 N = color I = 0;
	SU  T = 44 C = 192 N = color I = 0;
	SU  T = 46 C = 192 N = color I = 0;
	SU  T = 47 C = 192 N = color I = 0;
	SU  T = 48 C = 192 N = color I = 0;
	SU  T = 49 C = 192 N = color I = 0;
	SU  T = 51 C = 192 N = color I = 0;
	SU  T = 52 C = 192 N = color I = 0;
	SU  T = 54 C = 192 N = color I = 0;
	SU  T = 55 C = 192 N = color I = 0;
	SU  T = 56 C = 192 N = color I = 0;
	SU  T = 57 C = 192 N = color I = 0;
	SU  T = 58 C = 192 N = color I = 0;
	SU  T = 59 C = 192 N = color I = 0;
	SU  T = 61 C = 192 N = color I = 0;
	SU  T = 63 C = 192 N = color I = 0;
	SU  T = 64 C = 192 N = color I = 0;
	SU  T = 65 C = 192 N = color I = 0;
	SU  T = 67 C = 192 N = color I = 0;
	SU  T = 68 C = 192 N = color I = 0;
	SU  T = 69 C = 192 N = color I = 0;
	SU  T = 73 C = 192 N = color I = 0;
	SU  T = 74 C = 192 N = color I = 0;
	SU  T = 76 C = 192 N = color I = 0;
	SU  T = 77 C = 192 N = color I = 0;
	SU  T = 78 C = 192 N = color I = 0;
	SU  T = 79 C = 192 N = color I = 0;
	SU  T = 80 C = 192 N = color I = 0;
	SU  T = 81 C = 192 N = color I = 0;
	SU  T = 82 C = 192 N = color I = 0;
	SU  T = 83 C = 192 N = color I = 7;
	SU  T = 84 C = 192 N = color I = 0;
	SU  T = 86 C = 192 N = color I = 0;
	SU  T = 87 C = 192 N = color I = 6;
	SU  T = 89 C = 192 N = color I = 0;
	SU  T = 92 C = 192 N = color I = 0;
	SU  T = 93 C = 192 N = color I = 0;
	SU  T = 94 C = 192 N = color I = 0;
	SU  T = 95 C = 192 N = color I = 0;
	SU  T = 98 C = 192 N = color I = 0;
	SU  T = 99 C = 192 N = color I = 0;
	SU  T = 100 C = 192 N = color I = 0;
	SU  T = 103 C = 192 N = color I = 0;
	SU  T = 104 C = 192 N = color I = 0;
	SU  T = 105 C = 192 N = color I = 0;
	SU  T = 106 C = 192 N = color I = 0;

	SU  T = 83 C = 193 N = color I = 7;
	SU  T = 87 C = 193 N = color I = 6;

	SU  T = 83 C = 194 N = color I = 7;
	SU  T = 87 C = 194 N = color I = 6;

	SU  T = 2 C = 195 N = color I = 4;
	SU  T = 5 C = 195 N = color I = 7;
	SU  T = 7 C = 195 N = color I = 4;
	SU  T = 8 C = 195 N = color I = 4;
	SU  T = 9 C = 195 N = color I = 4;
	SU  T = 10 C = 195 N = color I = 4;
	SU  T = 11 C = 195 N = color I = 4;
	SU  T = 13 C = 195 N = color I = 4;
	SU  T = 14 C = 195 N = color I = 4;
	SU  T = 15 C = 195 N = color I = 4;
	SU  T = 16 C = 195 N = color I = 4;
	SU  T = 18 C = 195 N = color I = 4;
	SU  T = 19 C = 195 N = color I = 4;
	SU  T = 21 C = 195 N = color I = 4;
	SU  T = 22 C = 195 N = color I = 4;
	SU  T = 24 C = 195 N = color I = 4;
	SU  T = 25 C = 195 N = color I = 4;
	SU  T = 27 C = 195 N = color I = 4;
	SU  T = 29 C = 195 N = color I = 4;
	SU  T = 32 C = 195 N = color I = 4;
	SU  T = 33 C = 195 N = color I = 4;
	SU  T = 35 C = 195 N = color I = 4;
	SU  T = 38 C = 195 N = color I = 4;
	SU  T = 39 C = 195 N = color I = 4;
	SU  T = 40 C = 195 N = color I = 4;
	SU  T = 41 C = 195 N = color I = 4;
	SU  T = 42 C = 195 N = color I = 4;
	SU  T = 44 C = 195 N = color I = 4;
	SU  T = 46 C = 195 N = color I = 4;
	SU  T = 47 C = 195 N = color I = 4;
	SU  T = 48 C = 195 N = color I = 4;
	SU  T = 49 C = 195 N = color I = 4;
	SU  T = 51 C = 195 N = color I = 4;
	SU  T = 54 C = 195 N = color I = 4;
	SU  T = 55 C = 195 N = color I = 4;
	SU  T = 57 C = 195 N = color I = 4;
	SU  T = 58 C = 195 N = color I = 4;
	SU  T = 59 C = 195 N = color I = 4;
	SU  T = 61 C = 195 N = color I = 4;
	SU  T = 64 C = 195 N = color I = 4;
	SU  T = 65 C = 195 N = color I = 4;
	SU  T = 67 C = 195 N = color I = 4;
	SU  T = 69 C = 195 N = color I = 4;
	SU  T = 73 C = 195 N = color I = 4;
	SU  T = 74 C = 195 N = color I = 4;
	SU  T = 76 C = 195 N = color I = 4;
	SU  T = 77 C = 195 N = color I = 4;
	SU  T = 78 C = 195 N = color I = 4;
	SU  T = 79 C = 195 N = color I = 4;
	SU  T = 80 C = 195 N = color I = 4;
	SU  T = 81 C = 195 N = color I = 4;
	SU  T = 83 C = 195 N = color I = 7;
	SU  T = 84 C = 195 N = color I = 4;
	SU  T = 86 C = 195 N = color I = 4;
	SU  T = 87 C = 195 N = color I = 6;
	SU  T = 89 C = 195 N = color I = 4;
	SU  T = 92 C = 195 N = color I = 4;
	SU  T = 93 C = 195 N = color I = 4;
	SU  T = 94 C = 195 N = color I = 4;
	SU  T = 95 C = 195 N = color I = 4;
	SU  T = 98 C = 195 N = color I = 4;
	SU  T = 99 C = 195 N = color I = 4;
	SU  T = 100 C = 195 N = color I = 4;
	SU  T = 104 C = 195 N = color I = 4;
	SU  T = 105 C = 195 N = color I = 7;

	SU  T = 5 C = 196 N = color I = 7;
	SU  T = 7 C = 196 N = color I = 4;
	SU  T = 8 C = 196 N = color I = 4;
	SU  T = 10 C = 196 N = color I = 4;
	SU  T = 11 C = 196 N = color I = 4;
	SU  T = 13 C = 196 N = color I = 4;
	SU  T = 14 C = 196 N = color I = 4;
	SU  T = 15 C = 196 N = color I = 4;
	SU  T = 16 C = 196 N = color I = 4;
	SU  T = 18 C = 196 N = color I = 4;
	SU  T = 19 C = 196 N = color I = 4;
	SU  T = 21 C = 196 N = color I = 4;
	SU  T = 22 C = 196 N = color I = 4;
	SU  T = 25 C = 196 N = color I = 4;
	SU  T = 26 C = 196 N = color I = 4;
	SU  T = 27 C = 196 N = color I = 4;
	SU  T = 32 C = 196 N = color I = 4;
	SU  T = 33 C = 196 N = color I = 4;
	SU  T = 35 C = 196 N = color I = 4;
	SU  T = 38 C = 196 N = color I = 4;
	SU  T = 39 C = 196 N = color I = 4;
	SU  T = 40 C = 196 N = color I = 4;
	SU  T = 41 C = 196 N = color I = 4;
	SU  T = 42 C = 196 N = color I = 4;
	SU  T = 44 C = 196 N = color I = 4;
	SU  T = 46 C = 196 N = color I = 4;
	SU  T = 47 C = 196 N = color I = 4;
	SU  T = 48 C = 196 N = color I = 4;
	SU  T = 49 C = 196 N = color I = 4;
	SU  T = 51 C = 196 N = color I = 4;
	SU  T = 54 C = 196 N = color I = 4;
	SU  T = 55 C = 196 N = color I = 4;
	SU  T = 56 C = 196 N = color I = 4;
	SU  T = 57 C = 196 N = color I = 4;
	SU  T = 58 C = 196 N = color I = 4;
	SU  T = 59 C = 196 N = color I = 4;
	SU  T = 61 C = 196 N = color I = 4;
	SU  T = 64 C = 196 N = color I = 4;
	SU  T = 65 C = 196 N = color I = 4;
	SU  T = 67 C = 196 N = color I = 4;
	SU  T = 69 C = 196 N = color I = 4;
	SU  T = 73 C = 196 N = color I = 4;
	SU  T = 74 C = 196 N = color I = 4;
	SU  T = 76 C = 196 N = color I = 4;
	SU  T = 77 C = 196 N = color I = 4;
	SU  T = 78 C = 196 N = color I = 4;
	SU  T = 79 C = 196 N = color I = 4;
	SU  T = 80 C = 196 N = color I = 4;
	SU  T = 81 C = 196 N = color I = 4;
	SU  T = 83 C = 196 N = color I = 7;
	SU  T = 84 C = 196 N = color I = 4;
	SU  T = 86 C = 196 N = color I = 4;
	SU  T = 87 C = 196 N = color I = 6;
	SU  T = 89 C = 196 N = color I = 4;
	SU  T = 92 C = 196 N = color I = 4;
	SU  T = 93 C = 196 N = color I = 4;
	SU  T = 94 C = 196 N = color I = 4;
	SU  T = 95 C = 196 N = color I = 4;
	SU  T = 98 C = 196 N = color I = 4;
	SU  T = 99 C = 196 N = color I = 4;
	SU  T = 100 C = 196 N = color I = 4;
	SU  T = 104 C = 196 N = color I = 4;
	SU  T = 105 C = 196 N = color I = 7;

	SU  T = 2 C = 197 N = color I = 4;
	SU  T = 5 C = 197 N = color I = 7;
	SU  T = 7 C = 197 N = color I = 4;
	SU  T = 8 C = 197 N = color I = 4;
	SU  T = 9 C = 197 N = color I = 4;
	SU  T = 10 C = 197 N = color I = 4;
	SU  T = 13 C = 197 N = color I = 4;
	SU  T = 14 C = 197 N = color I = 4;
	SU  T = 16 C = 197 N = color I = 4;
	SU  T = 18 C = 197 N = color I = 4;
	SU  T = 21 C = 197 N = color I = 4;
	SU  T = 22 C = 197 N = color I = 4;
	SU  T = 25 C = 197 N = color I = 4;
	SU  T = 27 C = 197 N = color I = 4;
	SU  T = 32 C = 197 N = color I = 4;
	SU  T = 35 C = 197 N = color I = 4;
	SU  T = 38 C = 197 N = color I = 4;
	SU  T = 39 C = 197 N = color I = 4;
	SU  T = 40 C = 197 N = color I = 4;
	SU  T = 44 C = 197 N = color I = 4;
	SU  T = 51 C = 197 N = color I = 4;
	SU  T = 54 C = 197 N = color I = 4;
	SU  T = 57 C = 197 N = color I = 4;
	SU  T = 59 C = 197 N = color I = 4;
	SU  T = 61 C = 197 N = color I = 4;
	SU  T = 64 C = 197 N = color I = 4;
	SU  T = 65 C = 197 N = color I = 4;
	SU  T = 69 C = 197 N = color I = 4;
	SU  T = 73 C = 197 N = color I = 4;
	SU  T = 74 C = 197 N = color I = 4;
	SU  T = 76 C = 197 N = color I = 4;
	SU  T = 78 C = 197 N = color I = 4;
	SU  T = 79 C = 197 N = color I = 4;
	SU  T = 80 C = 197 N = color I = 4;
	SU  T = 81 C = 197 N = color I = 4;
	SU  T = 83 C = 197 N = color I = 7;
	SU  T = 84 C = 197 N = color I = 4;
	SU  T = 86 C = 197 N = color I = 4;
	SU  T = 87 C = 197 N = color I = 6;
	SU  T = 94 C = 197 N = color I = 4;
	SU  T = 95 C = 197 N = color I = 4;
	SU  T = 99 C = 197 N = color I = 4;
	SU  T = 100 C = 197 N = color I = 4;
	SU  T = 105 C = 197 N = color I = 7;

	SU  T = 2 C = 198 N = color I = 4;
	SU  T = 3 C = 198 N = color I = 4;
	SU  T = 5 C = 198 N = color I = 7;
	SU  T = 7 C = 198 N = color I = 4;
	SU  T = 8 C = 198 N = color I = 4;
	SU  T = 9 C = 198 N = color I = 4;
	SU  T = 10 C = 198 N = color I = 4;
	SU  T = 12 C = 198 N = color I = 4;
	SU  T = 13 C = 198 N = color I = 4;
	SU  T = 14 C = 198 N = color I = 4;
	SU  T = 16 C = 198 N = color I = 4;
	SU  T = 18 C = 198 N = color I = 4;
	SU  T = 21 C = 198 N = color I = 4;
	SU  T = 22 C = 198 N = color I = 4;
	SU  T = 25 C = 198 N = color I = 4;
	SU  T = 27 C = 198 N = color I = 4;
	SU  T = 32 C = 198 N = color I = 4;
	SU  T = 33 C = 198 N = color I = 4;
	SU  T = 35 C = 198 N = color I = 4;
	SU  T = 38 C = 198 N = color I = 4;
	SU  T = 39 C = 198 N = color I = 4;
	SU  T = 40 C = 198 N = color I = 4;
	SU  T = 41 C = 198 N = color I = 4;
	SU  T = 44 C = 198 N = color I = 4;
	SU  T = 46 C = 198 N = color I = 4;
	SU  T = 48 C = 198 N = color I = 4;
	SU  T = 49 C = 198 N = color I = 4;
	SU  T = 51 C = 198 N = color I = 4;
	SU  T = 54 C = 198 N = color I = 4;
	SU  T = 57 C = 198 N = color I = 4;
	SU  T = 59 C = 198 N = color I = 4;
	SU  T = 61 C = 198 N = color I = 4;
	SU  T = 69 C = 198 N = color I = 4;
	SU  T = 73 C = 198 N = color I = 4;
	SU  T = 74 C = 198 N = color I = 4;
	SU  T = 77 C = 198 N = color I = 4;
	SU  T = 78 C = 198 N = color I = 4;
	SU  T = 80 C = 198 N = color I = 4;
	SU  T = 81 C = 198 N = color I = 4;
	SU  T = 83 C = 198 N = color I = 7;
	SU  T = 84 C = 198 N = color I = 4;
	SU  T = 86 C = 198 N = color I = 4;
	SU  T = 87 C = 198 N = color I = 6;
	SU  T = 89 C = 198 N = color I = 4;
	SU  T = 94 C = 198 N = color I = 4;
	SU  T = 95 C = 198 N = color I = 4;
	SU  T = 99 C = 198 N = color I = 4;
	SU  T = 100 C = 198 N = color I = 4;
	SU  T = 104 C = 198 N = color I = 4;
	SU  T = 105 C = 198 N = color I = 7;

	SU  T = 2 C = 199 N = color I = 4;
	SU  T = 5 C = 199 N = color I = 7;
	SU  T = 7 C = 199 N = color I = 4;
	SU  T = 8 C = 199 N = color I = 4;
	SU  T = 9 C = 199 N = color I = 4;
	SU  T = 10 C = 199 N = color I = 4;
	SU  T = 11 C = 199 N = color I = 4;
	SU  T = 13 C = 199 N = color I = 4;
	SU  T = 14 C = 199 N = color I = 4;
	SU  T = 15 C = 199 N = color I = 4;
	SU  T = 16 C = 199 N = color I = 4;
	SU  T = 18 C = 199 N = color I = 4;
	SU  T = 19 C = 199 N = color I = 4;
	SU  T = 21 C = 199 N = color I = 4;
	SU  T = 22 C = 199 N = color I = 4;
	SU  T = 24 C = 199 N = color I = 4;
	SU  T = 25 C = 199 N = color I = 4;
	SU  T = 27 C = 199 N = color I = 4;
	SU  T = 29 C = 199 N = color I = 4;
	SU  T = 32 C = 199 N = color I = 4;
	SU  T = 33 C = 199 N = color I = 4;
	SU  T = 35 C = 199 N = color I = 4;
	SU  T = 38 C = 199 N = color I = 4;
	SU  T = 39 C = 199 N = color I = 4;
	SU  T = 40 C = 199 N = color I = 4;
	SU  T = 41 C = 199 N = color I = 4;
	SU  T = 42 C = 199 N = color I = 4;
	SU  T = 44 C = 199 N = color I = 4;
	SU  T = 46 C = 199 N = color I = 4;
	SU  T = 47 C = 199 N = color I = 4;
	SU  T = 48 C = 199 N = color I = 4;
	SU  T = 49 C = 199 N = color I = 4;
	SU  T = 54 C = 199 N = color I = 4;
	SU  T = 55 C = 199 N = color I = 4;
	SU  T = 56 C = 199 N = color I = 4;
	SU  T = 57 C = 199 N = color I = 4;
	SU  T = 58 C = 199 N = color I = 4;
	SU  T = 59 C = 199 N = color I = 4;
	SU  T = 61 C = 199 N = color I = 4;
	SU  T = 64 C = 199 N = color I = 4;
	SU  T = 65 C = 199 N = color I = 4;
	SU  T = 69 C = 199 N = color I = 4;
	SU  T = 73 C = 199 N = color I = 4;
	SU  T = 74 C = 199 N = color I = 4;
	SU  T = 76 C = 199 N = color I = 4;
	SU  T = 77 C = 199 N = color I = 4;
	SU  T = 78 C = 199 N = color I = 4;
	SU  T = 79 C = 199 N = color I = 4;
	SU  T = 80 C = 199 N = color I = 4;
	SU  T = 81 C = 199 N = color I = 4;
	SU  T = 83 C = 199 N = color I = 7;
	SU  T = 84 C = 199 N = color I = 4;
	SU  T = 86 C = 199 N = color I = 4;
	SU  T = 87 C = 199 N = color I = 6;
	SU  T = 89 C = 199 N = color I = 4;
	SU  T = 93 C = 199 N = color I = 4;
	SU  T = 98 C = 199 N = color I = 4;
	SU  T = 99 C = 199 N = color I = 4;
	SU  T = 100 C = 199 N = color I = 4;
	SU  T = 104 C = 199 N = color I = 4;
	SU  T = 105 C = 199 N = color I = 7;

	SU  T = 2 C = 201 N = color I = 4;
	SU  T = 3 C = 201 N = color I = 4;
	SU  T = 4 C = 201 N = color I = 4;
	SU  T = 5 C = 201 N = color I = 7;
	SU  T = 7 C = 201 N = color I = 4;
	SU  T = 8 C = 201 N = color I = 4;
	SU  T = 9 C = 201 N = color I = 4;
	SU  T = 10 C = 201 N = color I = 4;
	SU  T = 11 C = 201 N = color I = 4;
	SU  T = 12 C = 201 N = color I = 4;
	SU  T = 15 C = 201 N = color I = 4;
	SU  T = 16 C = 201 N = color I = 4;
	SU  T = 19 C = 201 N = color I = 4;
	SU  T = 21 C = 201 N = color I = 4;
	SU  T = 22 C = 201 N = color I = 4;
	SU  T = 25 C = 201 N = color I = 4;
	SU  T = 26 C = 201 N = color I = 4;
	SU  T = 33 C = 201 N = color I = 4;
	SU  T = 38 C = 201 N = color I = 4;
	SU  T = 40 C = 201 N = color I = 4;
	SU  T = 41 C = 201 N = color I = 4;
	SU  T = 46 C = 201 N = color I = 4;
	SU  T = 47 C = 201 N = color I = 4;
	SU  T = 49 C = 201 N = color I = 4;
	SU  T = 51 C = 201 N = color I = 4;
	SU  T = 52 C = 201 N = color I = 4;
	SU  T = 54 C = 201 N = color I = 4;
	SU  T = 55 C = 201 N = color I = 4;
	SU  T = 57 C = 201 N = color I = 4;
	SU  T = 58 C = 201 N = color I = 4;
	SU  T = 61 C = 201 N = color I = 4;
	SU  T = 63 C = 201 N = color I = 4;
	SU  T = 67 C = 201 N = color I = 4;
	SU  T = 69 C = 201 N = color I = 4;
	SU  T = 77 C = 201 N = color I = 4;
	SU  T = 78 C = 201 N = color I = 4;
	SU  T = 79 C = 201 N = color I = 4;
	SU  T = 82 C = 201 N = color I = 4;
	SU  T = 83 C = 201 N = color I = 7;
	SU  T = 84 C = 201 N = color I = 4;
	SU  T = 87 C = 201 N = color I = 6;
	SU  T = 93 C = 201 N = color I = 4;
	SU  T = 94 C = 201 N = color I = 4;
	SU  T = 95 C = 201 N = color I = 4;
	SU  T = 98 C = 201 N = color I = 4;
	SU  T = 99 C = 201 N = color I = 4;
	SU  T = 100 C = 201 N = color I = 4;
	SU  T = 105 C = 201 N = color I = 7;

	SU  T = 5 C = 202 N = color I = 7;
	SU  T = 7 C = 202 N = color I = 4;
	SU  T = 10 C = 202 N = color I = 4;
	SU  T = 13 C = 202 N = color I = 4;
	SU  T = 14 C = 202 N = color I = 4;
	SU  T = 18 C = 202 N = color I = 4;
	SU  T = 21 C = 202 N = color I = 4;
	SU  T = 27 C = 202 N = color I = 4;
	SU  T = 28 C = 202 N = color I = 4;
	SU  T = 32 C = 202 N = color I = 4;
	SU  T = 39 C = 202 N = color I = 4;
	SU  T = 42 C = 202 N = color I = 4;
	SU  T = 47 C = 202 N = color I = 4;
	SU  T = 48 C = 202 N = color I = 4;
	SU  T = 49 C = 202 N = color I = 4;
	SU  T = 54 C = 202 N = color I = 4;
	SU  T = 55 C = 202 N = color I = 4;
	SU  T = 58 C = 202 N = color I = 4;
	SU  T = 59 C = 202 N = color I = 4;
	SU  T = 61 C = 202 N = color I = 4;
	SU  T = 67 C = 202 N = color I = 4;
	SU  T = 69 C = 202 N = color I = 4;
	SU  T = 74 C = 202 N = color I = 4;
	SU  T = 78 C = 202 N = color I = 4;
	SU  T = 80 C = 202 N = color I = 4;
	SU  T = 83 C = 202 N = color I = 7;
	SU  T = 84 C = 202 N = color I = 4;
	SU  T = 87 C = 202 N = color I = 6;
	SU  T = 92 C = 202 N = color I = 4;
	SU  T = 100 C = 202 N = color I = 4;
	SU  T = 105 C = 202 N = color I = 7;

	SU  T = 2 C = 203 N = color I = 4;
	SU  T = 4 C = 203 N = color I = 4;
	SU  T = 5 C = 203 N = color I = 7;
	SU  T = 7 C = 203 N = color I = 4;
	SU  T = 8 C = 203 N = color I = 4;
	SU  T = 10 C = 203 N = color I = 4;
	SU  T = 11 C = 203 N = color I = 4;
	SU  T = 12 C = 203 N = color I = 4;
	SU  T = 16 C = 203 N = color I = 4;
	SU  T = 19 C = 203 N = color I = 4;
	SU  T = 21 C = 203 N = color I = 4;
	SU  T = 22 C = 203 N = color I = 4;
	SU  T = 23 C = 203 N = color I = 4;
	SU  T = 25 C = 203 N = color I = 4;
	SU  T = 26 C = 203 N = color I = 4;
	SU  T = 28 C = 203 N = color I = 4;
	SU  T = 29 C = 203 N = color I = 4;
	SU  T = 33 C = 203 N = color I = 4;
	SU  T = 38 C = 203 N = color I = 4;
	SU  T = 39 C = 203 N = color I = 4;
	SU  T = 40 C = 203 N = color I = 4;
	SU  T = 41 C = 203 N = color I = 4;
	SU  T = 42 C = 203 N = color I = 4;
	SU  T = 47 C = 203 N = color I = 4;
	SU  T = 49 C = 203 N = color I = 4;
	SU  T = 51 C = 203 N = color I = 4;
	SU  T = 52 C = 203 N = color I = 4;
	SU  T = 54 C = 203 N = color I = 4;
	SU  T = 55 C = 203 N = color I = 4;
	SU  T = 57 C = 203 N = color I = 4;
	SU  T = 58 C = 203 N = color I = 4;
	SU  T = 67 C = 203 N = color I = 4;
	SU  T = 77 C = 203 N = color I = 4;
	SU  T = 78 C = 203 N = color I = 4;
	SU  T = 79 C = 203 N = color I = 4;
	SU  T = 82 C = 203 N = color I = 4;
	SU  T = 83 C = 203 N = color I = 7;
	SU  T = 87 C = 203 N = color I = 6;
	SU  T = 93 C = 203 N = color I = 4;
	SU  T = 94 C = 203 N = color I = 4;
	SU  T = 95 C = 203 N = color I = 4;
	SU  T = 98 C = 203 N = color I = 4;
	SU  T = 99 C = 203 N = color I = 4;
	SU  T = 100 C = 203 N = color I = 4;
	SU  T = 105 C = 203 N = color I = 7;

	SU  T = 2 C = 204 N = color I = 4;
	SU  T = 5 C = 204 N = color I = 7;
	SU  T = 7 C = 204 N = color I = 4;
	SU  T = 8 C = 204 N = color I = 4;
	SU  T = 10 C = 204 N = color I = 4;
	SU  T = 11 C = 204 N = color I = 4;
	SU  T = 15 C = 204 N = color I = 4;
	SU  T = 16 C = 204 N = color I = 4;
	SU  T = 18 C = 204 N = color I = 4;
	SU  T = 19 C = 204 N = color I = 4;
	SU  T = 21 C = 204 N = color I = 4;
	SU  T = 22 C = 204 N = color I = 4;
	SU  T = 23 C = 204 N = color I = 4;
	SU  T = 25 C = 204 N = color I = 4;
	SU  T = 28 C = 204 N = color I = 4;
	SU  T = 33 C = 204 N = color I = 4;
	SU  T = 38 C = 204 N = color I = 4;
	SU  T = 40 C = 204 N = color I = 4;
	SU  T = 41 C = 204 N = color I = 4;
	SU  T = 47 C = 204 N = color I = 4;
	SU  T = 49 C = 204 N = color I = 4;
	SU  T = 51 C = 204 N = color I = 4;
	SU  T = 54 C = 204 N = color I = 4;
	SU  T = 55 C = 204 N = color I = 4;
	SU  T = 57 C = 204 N = color I = 4;
	SU  T = 58 C = 204 N = color I = 4;
	SU  T = 67 C = 204 N = color I = 4;
	SU  T = 69 C = 204 N = color I = 4;
	SU  T = 77 C = 204 N = color I = 4;
	SU  T = 78 C = 204 N = color I = 4;
	SU  T = 79 C = 204 N = color I = 4;
	SU  T = 82 C = 204 N = color I = 4;
	SU  T = 83 C = 204 N = color I = 7;
	SU  T = 84 C = 204 N = color I = 4;
	SU  T = 87 C = 204 N = color I = 6;
	SU  T = 93 C = 204 N = color I = 4;
	SU  T = 94 C = 204 N = color I = 4;
	SU  T = 95 C = 204 N = color I = 4;
	SU  T = 98 C = 204 N = color I = 4;
	SU  T = 99 C = 204 N = color I = 4;
	SU  T = 100 C = 204 N = color I = 4;
	SU  T = 105 C = 204 N = color I = 7;

	SU  T = 2 C = 205 N = color I = 4;
	SU  T = 3 C = 205 N = color I = 4;
	SU  T = 4 C = 205 N = color I = 4;
	SU  T = 5 C = 205 N = color I = 7;
	SU  T = 8 C = 205 N = color I = 4;
	SU  T = 9 C = 205 N = color I = 4;
	SU  T = 11 C = 205 N = color I = 4;
	SU  T = 12 C = 205 N = color I = 4;
	SU  T = 15 C = 205 N = color I = 4;
	SU  T = 16 C = 205 N = color I = 4;
	SU  T = 19 C = 205 N = color I = 4;
	SU  T = 22 C = 205 N = color I = 4;
	SU  T = 23 C = 205 N = color I = 4;
	SU  T = 25 C = 205 N = color I = 4;
	SU  T = 26 C = 205 N = color I = 4;
	SU  T = 29 C = 205 N = color I = 4;
	SU  T = 33 C = 205 N = color I = 4;
	SU  T = 35 C = 205 N = color I = 4;
	SU  T = 38 C = 205 N = color I = 4;
	SU  T = 40 C = 205 N = color I = 4;
	SU  T = 41 C = 205 N = color I = 4;
	SU  T = 46 C = 205 N = color I = 4;
	SU  T = 48 C = 205 N = color I = 4;
	SU  T = 51 C = 205 N = color I = 4;
	SU  T = 52 C = 205 N = color I = 4;
	SU  T = 54 C = 205 N = color I = 4;
	SU  T = 55 C = 205 N = color I = 4;
	SU  T = 57 C = 205 N = color I = 4;
	SU  T = 58 C = 205 N = color I = 4;
	SU  T = 67 C = 205 N = color I = 4;
	SU  T = 69 C = 205 N = color I = 4;
	SU  T = 73 C = 205 N = color I = 4;
	SU  T = 77 C = 205 N = color I = 4;
	SU  T = 79 C = 205 N = color I = 4;
	SU  T = 81 C = 205 N = color I = 4;
	SU  T = 82 C = 205 N = color I = 4;
	SU  T = 83 C = 205 N = color I = 7;
	SU  T = 84 C = 205 N = color I = 4;
	SU  T = 87 C = 205 N = color I = 6;
	SU  T = 93 C = 205 N = color I = 4;
	SU  T = 94 C = 205 N = color I = 4;
	SU  T = 95 C = 205 N = color I = 4;
	SU  T = 98 C = 205 N = color I = 4;
	SU  T = 99 C = 205 N = color I = 4;
	SU  T = 105 C = 205 N = color I = 7;

	SU  T = 5 C = 206 N = color I = 7;
	SU  T = 54 C = 206 N = color I = 4;
	SU  T = 63 C = 206 N = color I = 4;
	SU  T = 83 C = 206 N = color I = 7;
	SU  T = 84 C = 206 N = color I = 4;
	SU  T = 87 C = 206 N = color I = 6;
	SU  T = 105 C = 206 N = color I = 7;

	SU  T = 5 C = 207 N = color I = 7;
	SU  T = 6 C = 207 N = color I = 4;
	SU  T = 54 C = 207 N = color I = 4;
	SU  T = 69 C = 207 N = color I = 4;
	SU  T = 83 C = 207 N = color I = 7;
	SU  T = 84 C = 207 N = color I = 4;
	SU  T = 87 C = 207 N = color I = 6;
	SU  T = 105 C = 207 N = color I = 7;

	SU  T = 2 C = 208 N = color I = 4;
	SU  T = 5 C = 208 N = color I = 7;
	SU  T = 7 C = 208 N = color I = 4;
	SU  T = 8 C = 208 N = color I = 4;
	SU  T = 9 C = 208 N = color I = 4;
	SU  T = 10 C = 208 N = color I = 4;
	SU  T = 11 C = 208 N = color I = 4;
	SU  T = 13 C = 208 N = color I = 4;
	SU  T = 14 C = 208 N = color I = 4;
	SU  T = 15 C = 208 N = color I = 4;
	SU  T = 16 C = 208 N = color I = 4;
	SU  T = 19 C = 208 N = color I = 4;
	SU  T = 21 C = 208 N = color I = 4;
	SU  T = 22 C = 208 N = color I = 4;
	SU  T = 25 C = 208 N = color I = 4;
	SU  T = 26 C = 208 N = color I = 4;
	SU  T = 27 C = 208 N = color I = 4;
	SU  T = 28 C = 208 N = color I = 4;
	SU  T = 29 C = 208 N = color I = 4;
	SU  T = 32 C = 208 N = color I = 4;
	SU  T = 33 C = 208 N = color I = 4;
	SU  T = 35 C = 208 N = color I = 4;
	SU  T = 38 C = 208 N = color I = 4;
	SU  T = 39 C = 208 N = color I = 4;
	SU  T = 40 C = 208 N = color I = 4;
	SU  T = 41 C = 208 N = color I = 4;
	SU  T = 47 C = 208 N = color I = 4;
	SU  T = 48 C = 208 N = color I = 4;
	SU  T = 49 C = 208 N = color I = 4;
	SU  T = 51 C = 208 N = color I = 4;
	SU  T = 54 C = 208 N = color I = 4;
	SU  T = 55 C = 208 N = color I = 4;
	SU  T = 57 C = 208 N = color I = 4;
	SU  T = 58 C = 208 N = color I = 4;
	SU  T = 59 C = 208 N = color I = 4;
	SU  T = 67 C = 208 N = color I = 4;
	SU  T = 69 C = 208 N = color I = 4;
	SU  T = 73 C = 208 N = color I = 4;
	SU  T = 74 C = 208 N = color I = 4;
	SU  T = 77 C = 208 N = color I = 4;
	SU  T = 78 C = 208 N = color I = 4;
	SU  T = 79 C = 208 N = color I = 4;
	SU  T = 80 C = 208 N = color I = 4;
	SU  T = 81 C = 208 N = color I = 4;
	SU  T = 82 C = 208 N = color I = 4;
	SU  T = 83 C = 208 N = color I = 7;
	SU  T = 84 C = 208 N = color I = 4;
	SU  T = 87 C = 208 N = color I = 6;
	SU  T = 93 C = 208 N = color I = 4;
	SU  T = 94 C = 208 N = color I = 4;
	SU  T = 95 C = 208 N = color I = 4;
	SU  T = 98 C = 208 N = color I = 4;
	SU  T = 99 C = 208 N = color I = 4;
	SU  T = 100 C = 208 N = color I = 4;
	SU  T = 105 C = 208 N = color I = 7;

	SU  T = 2 C = 209 N = color I = 4;
	SU  T = 5 C = 209 N = color I = 7;
	SU  T = 7 C = 209 N = color I = 4;
	SU  T = 8 C = 209 N = color I = 4;
	SU  T = 10 C = 209 N = color I = 4;
	SU  T = 13 C = 209 N = color I = 4;
	SU  T = 14 C = 209 N = color I = 4;
	SU  T = 16 C = 209 N = color I = 4;
	SU  T = 18 C = 209 N = color I = 4;
	SU  T = 19 C = 209 N = color I = 4;
	SU  T = 21 C = 209 N = color I = 4;
	SU  T = 22 C = 209 N = color I = 4;
	SU  T = 25 C = 209 N = color I = 4;
	SU  T = 26 C = 209 N = color I = 4;
	SU  T = 29 C = 209 N = color I = 4;
	SU  T = 32 C = 209 N = color I = 4;
	SU  T = 33 C = 209 N = color I = 4;
	SU  T = 35 C = 209 N = color I = 4;
	SU  T = 38 C = 209 N = color I = 4;
	SU  T = 40 C = 209 N = color I = 4;
	SU  T = 41 C = 209 N = color I = 4;
	SU  T = 47 C = 209 N = color I = 4;
	SU  T = 51 C = 209 N = color I = 4;
	SU  T = 54 C = 209 N = color I = 4;
	SU  T = 55 C = 209 N = color I = 4;
	SU  T = 57 C = 209 N = color I = 4;
	SU  T = 58 C = 209 N = color I = 4;
	SU  T = 59 C = 209 N = color I = 4;
	SU  T = 67 C = 209 N = color I = 4;
	SU  T = 73 C = 209 N = color I = 4;
	SU  T = 74 C = 209 N = color I = 4;
	SU  T = 77 C = 209 N = color I = 4;
	SU  T = 78 C = 209 N = color I = 4;
	SU  T = 79 C = 209 N = color I = 4;
	SU  T = 80 C = 209 N = color I = 4;
	SU  T = 81 C = 209 N = color I = 4;
	SU  T = 82 C = 209 N = color I = 4;
	SU  T = 83 C = 209 N = color I = 7;
	SU  T = 84 C = 209 N = color I = 4;
	SU  T = 87 C = 209 N = color I = 6;
	SU  T = 93 C = 209 N = color I = 4;
	SU  T = 94 C = 209 N = color I = 4;
	SU  T = 95 C = 209 N = color I = 4;
	SU  T = 98 C = 209 N = color I = 4;
	SU  T = 99 C = 209 N = color I = 4;
	SU  T = 100 C = 209 N = color I = 4;
	SU  T = 105 C = 209 N = color I = 7;

	SU  T = 2 C = 210 N = color I = 4;
	SU  T = 3 C = 210 N = color I = 4;
	SU  T = 5 C = 210 N = color I = 7;
	SU  T = 6 C = 210 N = color I = 4;
	SU  T = 7 C = 210 N = color I = 4;
	SU  T = 8 C = 210 N = color I = 4;
	SU  T = 9 C = 210 N = color I = 4;
	SU  T = 10 C = 210 N = color I = 4;
	SU  T = 11 C = 210 N = color I = 4;
	SU  T = 12 C = 210 N = color I = 4;
	SU  T = 13 C = 210 N = color I = 4;
	SU  T = 14 C = 210 N = color I = 4;
	SU  T = 15 C = 210 N = color I = 4;
	SU  T = 16 C = 210 N = color I = 4;
	SU  T = 18 C = 210 N = color I = 4;
	SU  T = 19 C = 210 N = color I = 4;
	SU  T = 21 C = 210 N = color I = 4;
	SU  T = 22 C = 210 N = color I = 4;
	SU  T = 25 C = 210 N = color I = 4;
	SU  T = 26 C = 210 N = color I = 4;
	SU  T = 27 C = 210 N = color I = 4;
	SU  T = 28 C = 210 N = color I = 4;
	SU  T = 29 C = 210 N = color I = 4;
	SU  T = 32 C = 210 N = color I = 4;
	SU  T = 33 C = 210 N = color I = 4;
	SU  T = 35 C = 210 N = color I = 4;
	SU  T = 38 C = 210 N = color I = 4;
	SU  T = 39 C = 210 N = color I = 4;
	SU  T = 40 C = 210 N = color I = 4;
	SU  T = 41 C = 210 N = color I = 4;
	SU  T = 47 C = 210 N = color I = 4;
	SU  T = 48 C = 210 N = color I = 4;
	SU  T = 49 C = 210 N = color I = 4;
	SU  T = 51 C = 210 N = color I = 4;
	SU  T = 54 C = 210 N = color I = 4;
	SU  T = 55 C = 210 N = color I = 4;
	SU  T = 57 C = 210 N = color I = 4;
	SU  T = 58 C = 210 N = color I = 4;
	SU  T = 59 C = 210 N = color I = 4;
	SU  T = 63 C = 210 N = color I = 4;
	SU  T = 67 C = 210 N = color I = 4;
	SU  T = 69 C = 210 N = color I = 4;
	SU  T = 73 C = 210 N = color I = 4;
	SU  T = 74 C = 210 N = color I = 4;
	SU  T = 77 C = 210 N = color I = 4;
	SU  T = 78 C = 210 N = color I = 4;
	SU  T = 79 C = 210 N = color I = 4;
	SU  T = 80 C = 210 N = color I = 4;
	SU  T = 81 C = 210 N = color I = 4;
	SU  T = 82 C = 210 N = color I = 4;
	SU  T = 83 C = 210 N = color I = 7;
	SU  T = 84 C = 210 N = color I = 4;
	SU  T = 87 C = 210 N = color I = 6;
	SU  T = 92 C = 210 N = color I = 4;
	SU  T = 93 C = 210 N = color I = 4;
	SU  T = 94 C = 210 N = color I = 4;
	SU  T = 95 C = 210 N = color I = 4;
	SU  T = 98 C = 210 N = color I = 4;
	SU  T = 99 C = 210 N = color I = 4;
	SU  T = 100 C = 210 N = color I = 4;
	SU  T = 105 C = 210 N = color I = 7;

	SU  T = 2 C = 211 N = color I = 4;
	SU  T = 3 C = 211 N = color I = 4;
	SU  T = 4 C = 211 N = color I = 4;
	SU  T = 5 C = 211 N = color I = 7;
	SU  T = 6 C = 211 N = color I = 4;
	SU  T = 7 C = 211 N = color I = 4;
	SU  T = 8 C = 211 N = color I = 4;
	SU  T = 9 C = 211 N = color I = 4;
	SU  T = 10 C = 211 N = color I = 4;
	SU  T = 11 C = 211 N = color I = 4;
	SU  T = 12 C = 211 N = color I = 4;
	SU  T = 13 C = 211 N = color I = 4;
	SU  T = 14 C = 211 N = color I = 4;
	SU  T = 16 C = 211 N = color I = 4;
	SU  T = 18 C = 211 N = color I = 4;
	SU  T = 21 C = 211 N = color I = 4;
	SU  T = 22 C = 211 N = color I = 4;
	SU  T = 25 C = 211 N = color I = 4;
	SU  T = 26 C = 211 N = color I = 4;
	SU  T = 28 C = 211 N = color I = 4;
	SU  T = 29 C = 211 N = color I = 4;
	SU  T = 32 C = 211 N = color I = 4;
	SU  T = 33 C = 211 N = color I = 4;
	SU  T = 35 C = 211 N = color I = 4;
	SU  T = 38 C = 211 N = color I = 4;
	SU  T = 40 C = 211 N = color I = 4;
	SU  T = 41 C = 211 N = color I = 4;
	SU  T = 46 C = 211 N = color I = 4;
	SU  T = 47 C = 211 N = color I = 4;
	SU  T = 48 C = 211 N = color I = 4;
	SU  T = 49 C = 211 N = color I = 4;
	SU  T = 51 C = 211 N = color I = 4;
	SU  T = 52 C = 211 N = color I = 4;
	SU  T = 54 C = 211 N = color I = 4;
	SU  T = 55 C = 211 N = color I = 4;
	SU  T = 57 C = 211 N = color I = 4;
	SU  T = 58 C = 211 N = color I = 4;
	SU  T = 59 C = 211 N = color I = 4;
	SU  T = 63 C = 211 N = color I = 4;
	SU  T = 67 C = 211 N = color I = 4;
	SU  T = 69 C = 211 N = color I = 4;
	SU  T = 73 C = 211 N = color I = 4;
	SU  T = 74 C = 211 N = color I = 4;
	SU  T = 78 C = 211 N = color I = 4;
	SU  T = 79 C = 211 N = color I = 4;
	SU  T = 80 C = 211 N = color I = 4;
	SU  T = 81 C = 211 N = color I = 4;
	SU  T = 82 C = 211 N = color I = 4;
	SU  T = 83 C = 211 N = color I = 7;
	SU  T = 84 C = 211 N = color I = 4;
	SU  T = 87 C = 211 N = color I = 6;
	SU  T = 92 C = 211 N = color I = 4;
	SU  T = 93 C = 211 N = color I = 4;
	SU  T = 95 C = 211 N = color I = 4;
	SU  T = 98 C = 211 N = color I = 4;
	SU  T = 99 C = 211 N = color I = 4;
	SU  T = 100 C = 211 N = color I = 4;
	SU  T = 105 C = 211 N = color I = 7;

	SU  C = 212 N = color I = 0;
	SU  T = 83 C = 212 N = color I = 7;
	SU  T = 87 C = 212 N = color I = 6;

	SU  T = 5 C = 213 N = color I = 7;
	SU  T = 49 C = 213 N = color I = 4;
	SU  T = 54 C = 213 N = color I = 4;
	SU  T = 83 C = 213 N = color I = 7;
	SU  T = 84 C = 213 N = color I = 4;
	SU  T = 87 C = 213 N = color I = 6;
	SU  T = 105 C = 213 N = color I = 7;

	SU  T = 5 C = 214 N = color I = 7;
	SU  T = 54 C = 214 N = color I = 4;
	SU  T = 83 C = 214 N = color I = 7;
	SU  T = 84 C = 214 N = color I = 4;
	SU  T = 87 C = 214 N = color I = 6;
	SU  T = 105 C = 214 N = color I = 7;

	SU  T = 2 C = 215 N = color I = 4;
	SU  T = 3 C = 215 N = color I = 4;
	SU  T = 4 C = 215 N = color I = 4;
	SU  T = 5 C = 215 N = color I = 7;
	SU  T = 6 C = 215 N = color I = 4;
	SU  T = 7 C = 215 N = color I = 4;
	SU  T = 8 C = 215 N = color I = 4;
	SU  T = 10 C = 215 N = color I = 4;
	SU  T = 11 C = 215 N = color I = 4;
	SU  T = 12 C = 215 N = color I = 4;
	SU  T = 13 C = 215 N = color I = 4;
	SU  T = 14 C = 215 N = color I = 4;
	SU  T = 15 C = 215 N = color I = 4;
	SU  T = 16 C = 215 N = color I = 4;
	SU  T = 18 C = 215 N = color I = 4;
	SU  T = 19 C = 215 N = color I = 4;
	SU  T = 21 C = 215 N = color I = 4;
	SU  T = 22 C = 215 N = color I = 4;
	SU  T = 23 C = 215 N = color I = 4;
	SU  T = 24 C = 215 N = color I = 4;
	SU  T = 25 C = 215 N = color I = 4;
	SU  T = 26 C = 215 N = color I = 4;
	SU  T = 27 C = 215 N = color I = 4;
	SU  T = 28 C = 215 N = color I = 4;
	SU  T = 29 C = 215 N = color I = 4;
	SU  T = 32 C = 215 N = color I = 4;
	SU  T = 33 C = 215 N = color I = 4;
	SU  T = 35 C = 215 N = color I = 4;
	SU  T = 38 C = 215 N = color I = 4;
	SU  T = 39 C = 215 N = color I = 4;
	SU  T = 40 C = 215 N = color I = 4;
	SU  T = 41 C = 215 N = color I = 4;
	SU  T = 42 C = 215 N = color I = 4;
	SU  T = 46 C = 215 N = color I = 4;
	SU  T = 47 C = 215 N = color I = 4;
	SU  T = 48 C = 215 N = color I = 4;
	SU  T = 49 C = 215 N = color I = 4;
	SU  T = 51 C = 215 N = color I = 4;
	SU  T = 52 C = 215 N = color I = 4;
	SU  T = 54 C = 215 N = color I = 4;
	SU  T = 57 C = 215 N = color I = 4;
	SU  T = 58 C = 215 N = color I = 4;
	SU  T = 59 C = 215 N = color I = 4;
	SU  T = 61 C = 215 N = color I = 4;
	SU  T = 64 C = 215 N = color I = 4;
	SU  T = 67 C = 215 N = color I = 4;
	SU  T = 69 C = 215 N = color I = 4;
	SU  T = 73 C = 215 N = color I = 4;
	SU  T = 74 C = 215 N = color I = 4;
	SU  T = 77 C = 215 N = color I = 4;
	SU  T = 78 C = 215 N = color I = 4;
	SU  T = 79 C = 215 N = color I = 4;
	SU  T = 80 C = 215 N = color I = 4;
	SU  T = 81 C = 215 N = color I = 4;
	SU  T = 82 C = 215 N = color I = 4;
	SU  T = 83 C = 215 N = color I = 7;
	SU  T = 84 C = 215 N = color I = 4;
	SU  T = 87 C = 215 N = color I = 6;
	SU  T = 92 C = 215 N = color I = 4;
	SU  T = 93 C = 215 N = color I = 4;
	SU  T = 94 C = 215 N = color I = 4;
	SU  T = 95 C = 215 N = color I = 4;
	SU  T = 98 C = 215 N = color I = 4;
	SU  T = 99 C = 215 N = color I = 4;
	SU  T = 100 C = 215 N = color I = 4;
	SU  T = 105 C = 215 N = color I = 7;

	SU  C = 216 N = color I = 0;
	SU  T = 83 C = 216 N = color I = 7;
	SU  T = 87 C = 216 N = color I = 6;

	SU  T = 5 C = 217 N = color I = 7;
	SU  T = 6 C = 217 N = color I = 4;
	SU  T = 13 C = 217 N = color I = 4;
	SU  T = 14 C = 217 N = color I = 4;
	SU  T = 18 C = 217 N = color I = 4;
	SU  T = 22 C = 217 N = color I = 4;
	SU  T = 23 C = 217 N = color I = 4;
	SU  T = 24 C = 217 N = color I = 4;
	SU  T = 32 C = 217 N = color I = 4;
	SU  T = 35 C = 217 N = color I = 4;
	SU  T = 42 C = 217 N = color I = 4;
	SU  T = 49 C = 217 N = color I = 4;
	SU  T = 54 C = 217 N = color I = 4;
	SU  T = 58 C = 217 N = color I = 4;
	SU  T = 59 C = 217 N = color I = 4;
	SU  T = 64 C = 217 N = color I = 4;
	SU  T = 69 C = 217 N = color I = 4;
	SU  T = 73 C = 217 N = color I = 4;
	SU  T = 74 C = 217 N = color I = 4;
	SU  T = 81 C = 217 N = color I = 4;
	SU  T = 83 C = 217 N = color I = 7;
	SU  T = 84 C = 217 N = color I = 4;
	SU  T = 87 C = 217 N = color I = 6;
	SU  T = 92 C = 217 N = color I = 4;
	SU  T = 105 C = 217 N = color I = 7;

	SU  T = 2 C = 218 N = color I = 4;
	SU  T = 3 C = 218 N = color I = 4;
	SU  T = 4 C = 218 N = color I = 4;
	SU  T = 5 C = 218 N = color I = 7;
	SU  T = 6 C = 218 N = color I = 4;
	SU  T = 7 C = 218 N = color I = 4;
	SU  T = 8 C = 218 N = color I = 4;
	SU  T = 9 C = 218 N = color I = 4;
	SU  T = 10 C = 218 N = color I = 4;
	SU  T = 11 C = 218 N = color I = 4;
	SU  T = 12 C = 218 N = color I = 4;
	SU  T = 15 C = 218 N = color I = 4;
	SU  T = 16 C = 218 N = color I = 4;
	SU  T = 19 C = 218 N = color I = 4;
	SU  T = 21 C = 218 N = color I = 4;
	SU  T = 22 C = 218 N = color I = 4;
	SU  T = 23 C = 218 N = color I = 4;
	SU  T = 24 C = 218 N = color I = 4;
	SU  T = 25 C = 218 N = color I = 4;
	SU  T = 26 C = 218 N = color I = 4;
	SU  T = 28 C = 218 N = color I = 4;
	SU  T = 29 C = 218 N = color I = 4;
	SU  T = 33 C = 218 N = color I = 4;
	SU  T = 38 C = 218 N = color I = 4;
	SU  T = 39 C = 218 N = color I = 4;
	SU  T = 40 C = 218 N = color I = 4;
	SU  T = 41 C = 218 N = color I = 4;
	SU  T = 42 C = 218 N = color I = 4;
	SU  T = 46 C = 218 N = color I = 4;
	SU  T = 47 C = 218 N = color I = 4;
	SU  T = 49 C = 218 N = color I = 4;
	SU  T = 51 C = 218 N = color I = 4;
	SU  T = 52 C = 218 N = color I = 4;
	SU  T = 54 C = 218 N = color I = 4;
	SU  T = 55 C = 218 N = color I = 4;
	SU  T = 57 C = 218 N = color I = 4;
	SU  T = 58 C = 218 N = color I = 4;
	SU  T = 61 C = 218 N = color I = 4;
	SU  T = 63 C = 218 N = color I = 4;
	SU  T = 67 C = 218 N = color I = 4;
	SU  T = 69 C = 218 N = color I = 4;
	SU  T = 77 C = 218 N = color I = 4;
	SU  T = 78 C = 218 N = color I = 4;
	SU  T = 79 C = 218 N = color I = 4;
	SU  T = 80 C = 218 N = color I = 4;
	SU  T = 82 C = 218 N = color I = 4;
	SU  T = 83 C = 218 N = color I = 7;
	SU  T = 84 C = 218 N = color I = 4;
	SU  T = 87 C = 218 N = color I = 6;
	SU  T = 92 C = 218 N = color I = 4;
	SU  T = 93 C = 218 N = color I = 4;
	SU  T = 94 C = 218 N = color I = 4;
	SU  T = 95 C = 218 N = color I = 4;
	SU  T = 98 C = 218 N = color I = 4;
	SU  T = 99 C = 218 N = color I = 4;
	SU  T = 100 C = 218 N = color I = 4;
	SU  T = 105 C = 218 N = color I = 7;

	SU  T = 2 C = 219 N = color I = 4;
	SU  T = 3 C = 219 N = color I = 4;
	SU  T = 4 C = 219 N = color I = 4;
	SU  T = 5 C = 219 N = color I = 7;
	SU  T = 6 C = 219 N = color I = 4;
	SU  T = 7 C = 219 N = color I = 4;
	SU  T = 8 C = 219 N = color I = 4;
	SU  T = 10 C = 219 N = color I = 4;
	SU  T = 12 C = 219 N = color I = 4;
	SU  T = 13 C = 219 N = color I = 4;
	SU  T = 14 C = 219 N = color I = 4;
	SU  T = 16 C = 219 N = color I = 4;
	SU  T = 18 C = 219 N = color I = 4;
	SU  T = 19 C = 219 N = color I = 4;
	SU  T = 21 C = 219 N = color I = 4;
	SU  T = 22 C = 219 N = color I = 4;
	SU  T = 23 C = 219 N = color I = 4;
	SU  T = 25 C = 219 N = color I = 4;
	SU  T = 28 C = 219 N = color I = 4;
	SU  T = 29 C = 219 N = color I = 4;
	SU  T = 32 C = 219 N = color I = 4;
	SU  T = 33 C = 219 N = color I = 4;
	SU  T = 35 C = 219 N = color I = 4;
	SU  T = 38 C = 219 N = color I = 4;
	SU  T = 39 C = 219 N = color I = 4;
	SU  T = 40 C = 219 N = color I = 4;
	SU  T = 41 C = 219 N = color I = 4;
	SU  T = 46 C = 219 N = color I = 4;
	SU  T = 49 C = 219 N = color I = 4;
	SU  T = 51 C = 219 N = color I = 4;
	SU  T = 52 C = 219 N = color I = 4;
	SU  T = 54 C = 219 N = color I = 4;
	SU  T = 55 C = 219 N = color I = 4;
	SU  T = 57 C = 219 N = color I = 4;
	SU  T = 58 C = 219 N = color I = 4;
	SU  T = 59 C = 219 N = color I = 4;
	SU  T = 67 C = 219 N = color I = 4;
	SU  T = 69 C = 219 N = color I = 4;
	SU  T = 73 C = 219 N = color I = 4;
	SU  T = 74 C = 219 N = color I = 4;
	SU  T = 77 C = 219 N = color I = 4;
	SU  T = 78 C = 219 N = color I = 4;
	SU  T = 80 C = 219 N = color I = 4;
	SU  T = 81 C = 219 N = color I = 4;
	SU  T = 82 C = 219 N = color I = 4;
	SU  T = 83 C = 219 N = color I = 7;
	SU  T = 84 C = 219 N = color I = 4;
	SU  T = 87 C = 219 N = color I = 6;
	SU  T = 92 C = 219 N = color I = 4;
	SU  T = 93 C = 219 N = color I = 4;
	SU  T = 94 C = 219 N = color I = 4;
	SU  T = 95 C = 219 N = color I = 4;
	SU  T = 98 C = 219 N = color I = 4;
	SU  T = 99 C = 219 N = color I = 4;
	SU  T = 100 C = 219 N = color I = 4;
	SU  T = 105 C = 219 N = color I = 7;

	SU  T = 2 C = 220 N = color I = 4;
	SU  T = 5 C = 220 N = color I = 7;
	SU  T = 6 C = 220 N = color I = 4;
	SU  T = 7 C = 220 N = color I = 4;
	SU  T = 8 C = 220 N = color I = 4;
	SU  T = 10 C = 220 N = color I = 4;
	SU  T = 11 C = 220 N = color I = 4;
	SU  T = 13 C = 220 N = color I = 4;
	SU  T = 14 C = 220 N = color I = 4;
	SU  T = 15 C = 220 N = color I = 4;
	SU  T = 16 C = 220 N = color I = 4;
	SU  T = 18 C = 220 N = color I = 4;
	SU  T = 19 C = 220 N = color I = 4;
	SU  T = 21 C = 220 N = color I = 4;
	SU  T = 22 C = 220 N = color I = 4;
	SU  T = 23 C = 220 N = color I = 4;
	SU  T = 24 C = 220 N = color I = 4;
	SU  T = 25 C = 220 N = color I = 4;
	SU  T = 26 C = 220 N = color I = 4;
	SU  T = 28 C = 220 N = color I = 4;
	SU  T = 29 C = 220 N = color I = 4;
	SU  T = 32 C = 220 N = color I = 4;
	SU  T = 33 C = 220 N = color I = 4;
	SU  T = 35 C = 220 N = color I = 4;
	SU  T = 38 C = 220 N = color I = 4;
	SU  T = 40 C = 220 N = color I = 4;
	SU  T = 42 C = 220 N = color I = 4;
	SU  T = 46 C = 220 N = color I = 4;
	SU  T = 47 C = 220 N = color I = 4;
	SU  T = 48 C = 220 N = color I = 4;
	SU  T = 49 C = 220 N = color I = 4;
	SU  T = 51 C = 220 N = color I = 4;
	SU  T = 54 C = 220 N = color I = 4;
	SU  T = 55 C = 220 N = color I = 4;
	SU  T = 57 C = 220 N = color I = 4;
	SU  T = 58 C = 220 N = color I = 4;
	SU  T = 59 C = 220 N = color I = 4;
	SU  T = 61 C = 220 N = color I = 4;
	SU  T = 67 C = 220 N = color I = 4;
	SU  T = 69 C = 220 N = color I = 4;
	SU  T = 73 C = 220 N = color I = 4;
	SU  T = 74 C = 220 N = color I = 4;
	SU  T = 77 C = 220 N = color I = 4;
	SU  T = 78 C = 220 N = color I = 4;
	SU  T = 79 C = 220 N = color I = 4;
	SU  T = 81 C = 220 N = color I = 4;
	SU  T = 82 C = 220 N = color I = 4;
	SU  T = 83 C = 220 N = color I = 7;
	SU  T = 84 C = 220 N = color I = 4;
	SU  T = 87 C = 220 N = color I = 6;
	SU  T = 92 C = 220 N = color I = 4;
	SU  T = 93 C = 220 N = color I = 4;
	SU  T = 94 C = 220 N = color I = 4;
	SU  T = 95 C = 220 N = color I = 4;
	SU  T = 98 C = 220 N = color I = 4;
	SU  T = 99 C = 220 N = color I = 4;
	SU  T = 100 C = 220 N = color I = 4;
	SU  T = 105 C = 220 N = color I = 7;

	SU  T = 5 C = 221 N = color I = 7;
	SU  T = 6 C = 221 N = color I = 4;
	SU  T = 7 C = 221 N = color I = 4;
	SU  T = 13 C = 221 N = color I = 4;
	SU  T = 14 C = 221 N = color I = 4;
	SU  T = 18 C = 221 N = color I = 4;
	SU  T = 23 C = 221 N = color I = 4;
	SU  T = 28 C = 221 N = color I = 4;
	SU  T = 29 C = 221 N = color I = 4;
	SU  T = 32 C = 221 N = color I = 4;
	SU  T = 35 C = 221 N = color I = 4;
	SU  T = 39 C = 221 N = color I = 4;
	SU  T = 41 C = 221 N = color I = 4;
	SU  T = 46 C = 221 N = color I = 4;
	SU  T = 49 C = 221 N = color I = 4;
	SU  T = 54 C = 221 N = color I = 4;
	SU  T = 57 C = 221 N = color I = 4;
	SU  T = 58 C = 221 N = color I = 4;
	SU  T = 59 C = 221 N = color I = 4;
	SU  T = 67 C = 221 N = color I = 4;
	SU  T = 69 C = 221 N = color I = 4;
	SU  T = 73 C = 221 N = color I = 4;
	SU  T = 74 C = 221 N = color I = 4;
	SU  T = 78 C = 221 N = color I = 4;
	SU  T = 79 C = 221 N = color I = 4;
	SU  T = 80 C = 221 N = color I = 4;
	SU  T = 82 C = 221 N = color I = 4;
	SU  T = 83 C = 221 N = color I = 7;
	SU  T = 84 C = 221 N = color I = 4;
	SU  T = 87 C = 221 N = color I = 6;
	SU  T = 92 C = 221 N = color I = 4;
	SU  T = 93 C = 221 N = color I = 4;
	SU  T = 98 C = 221 N = color I = 4;
	SU  T = 100 C = 221 N = color I = 4;
	SU  T = 105 C = 221 N = color I = 7;

	SU  T = 3 C = 222 N = color I = 4;
	SU  T = 4 C = 222 N = color I = 4;
	SU  T = 5 C = 222 N = color I = 7;
	SU  T = 6 C = 222 N = color I = 4;
	SU  T = 11 C = 222 N = color I = 4;
	SU  T = 12 C = 222 N = color I = 4;
	SU  T = 13 C = 222 N = color I = 4;
	SU  T = 14 C = 222 N = color I = 4;
	SU  T = 15 C = 222 N = color I = 4;
	SU  T = 16 C = 222 N = color I = 4;
	SU  T = 18 C = 222 N = color I = 4;
	SU  T = 23 C = 222 N = color I = 4;
	SU  T = 24 C = 222 N = color I = 4;
	SU  T = 26 C = 222 N = color I = 4;
	SU  T = 32 C = 222 N = color I = 4;
	SU  T = 35 C = 222 N = color I = 4;
	SU  T = 48 C = 222 N = color I = 4;
	SU  T = 49 C = 222 N = color I = 4;
	SU  T = 51 C = 222 N = color I = 4;
	SU  T = 52 C = 222 N = color I = 4;
	SU  T = 54 C = 222 N = color I = 4;
	SU  T = 55 C = 222 N = color I = 4;
	SU  T = 58 C = 222 N = color I = 4;
	SU  T = 59 C = 222 N = color I = 4;
	SU  T = 63 C = 222 N = color I = 4;
	SU  T = 69 C = 222 N = color I = 4;
	SU  T = 73 C = 222 N = color I = 4;
	SU  T = 74 C = 222 N = color I = 4;
	SU  T = 81 C = 222 N = color I = 4;
	SU  T = 83 C = 222 N = color I = 7;
	SU  T = 84 C = 222 N = color I = 4;
	SU  T = 87 C = 222 N = color I = 6;
	SU  T = 94 C = 222 N = color I = 4;
	SU  T = 95 C = 222 N = color I = 4;
	SU  T = 105 C = 222 N = color I = 7;

	SU  C = 223 N = color I = 0;
	SU  T = 83 C = 223 N = color I = 7;
	SU  T = 87 C = 223 N = color I = 6;

	SU  C = 224 N = color I = 0;
	SU  T = 83 C = 224 N = color I = 7;
	SU  T = 87 C = 224 N = color I = 6;

	SU  C = 225 N = color I = 0;
	SU  T = 83 C = 225 N = color I = 7;
	SU  T = 87 C = 225 N = color I = 6;

	SU  C = 227 N = color I = 0;
	SU  T = 83 C = 227 N = color I = 7;
	SU  T = 87 C = 227 N = color I = 6;

	SU  C = 228 N = color I = 0;
	SU  T = 83 C = 228 N = color I = 7;
	SU  T = 87 C = 228 N = color I = 6;

	SU  T = 5 C = 230 N = color I = 7;
	SU  T = 54 C = 230 N = color I = 4;
	SU  T = 83 C = 230 N = color I = 7;
	SU  T = 84 C = 230 N = color I = 4;
	SU  T = 87 C = 230 N = color I = 6;
	SU  T = 105 C = 230 N = color I = 7;

	SU  T = 5 C = 231 N = color I = 7;
	SU  T = 54 C = 231 N = color I = 4;
	SU  T = 83 C = 231 N = color I = 7;
	SU  T = 84 C = 231 N = color I = 4;
	SU  T = 87 C = 231 N = color I = 6;
	SU  T = 105 C = 231 N = color I = 7;

	SU  T = 2 C = 232 N = color I = 4;
	SU  T = 3 C = 232 N = color I = 4;
	SU  T = 4 C = 232 N = color I = 4;
	SU  T = 5 C = 232 N = color I = 7;
	SU  T = 6 C = 232 N = color I = 4;
	SU  T = 7 C = 232 N = color I = 4;
	SU  T = 8 C = 232 N = color I = 4;
	SU  T = 9 C = 232 N = color I = 4;
	SU  T = 10 C = 232 N = color I = 4;
	SU  T = 11 C = 232 N = color I = 4;
	SU  T = 12 C = 232 N = color I = 4;
	SU  T = 13 C = 232 N = color I = 4;
	SU  T = 14 C = 232 N = color I = 4;
	SU  T = 15 C = 232 N = color I = 4;
	SU  T = 16 C = 232 N = color I = 4;
	SU  T = 18 C = 232 N = color I = 4;
	SU  T = 19 C = 232 N = color I = 4;
	SU  T = 21 C = 232 N = color I = 4;
	SU  T = 22 C = 232 N = color I = 4;
	SU  T = 23 C = 232 N = color I = 4;
	SU  T = 24 C = 232 N = color I = 4;
	SU  T = 25 C = 232 N = color I = 4;
	SU  T = 26 C = 232 N = color I = 4;
	SU  T = 27 C = 232 N = color I = 4;
	SU  T = 28 C = 232 N = color I = 4;
	SU  T = 29 C = 232 N = color I = 4;
	SU  T = 32 C = 232 N = color I = 4;
	SU  T = 33 C = 232 N = color I = 4;
	SU  T = 38 C = 232 N = color I = 4;
	SU  T = 39 C = 232 N = color I = 4;
	SU  T = 40 C = 232 N = color I = 4;
	SU  T = 46 C = 232 N = color I = 4;
	SU  T = 47 C = 232 N = color I = 4;
	SU  T = 48 C = 232 N = color I = 4;
	SU  T = 49 C = 232 N = color I = 4;
	SU  T = 51 C = 232 N = color I = 4;
	SU  T = 52 C = 232 N = color I = 4;
	SU  T = 54 C = 232 N = color I = 4;
	SU  T = 55 C = 232 N = color I = 4;
	SU  T = 57 C = 232 N = color I = 4;
	SU  T = 58 C = 232 N = color I = 4;
	SU  T = 59 C = 232 N = color I = 4;
	SU  T = 61 C = 232 N = color I = 4;
	SU  T = 63 C = 232 N = color I = 4;
	SU  T = 64 C = 232 N = color I = 4;
	SU  T = 67 C = 232 N = color I = 4;
	SU  T = 69 C = 232 N = color I = 4;
	SU  T = 74 C = 232 N = color I = 4;
	SU  T = 77 C = 232 N = color I = 4;
	SU  T = 78 C = 232 N = color I = 4;
	SU  T = 79 C = 232 N = color I = 4;
	SU  T = 80 C = 232 N = color I = 4;
	SU  T = 82 C = 232 N = color I = 4;
	SU  T = 83 C = 232 N = color I = 7;
	SU  T = 84 C = 232 N = color I = 4;
	SU  T = 87 C = 232 N = color I = 6;
	SU  T = 92 C = 232 N = color I = 4;
	SU  T = 93 C = 232 N = color I = 4;
	SU  T = 94 C = 232 N = color I = 4;
	SU  T = 95 C = 232 N = color I = 4;
	SU  T = 98 C = 232 N = color I = 4;
	SU  T = 99 C = 232 N = color I = 4;
	SU  T = 100 C = 232 N = color I = 4;
	SU  T = 105 C = 232 N = color I = 7;

	SU  T = 5 C = 233 N = color I = 7;
	SU  T = 6 C = 233 N = color I = 4;
	SU  T = 54 C = 233 N = color I = 4;
	SU  T = 69 C = 233 N = color I = 4;
	SU  T = 83 C = 233 N = color I = 7;
	SU  T = 84 C = 233 N = color I = 4;
	SU  T = 87 C = 233 N = color I = 6;
	SU  T = 105 C = 233 N = color I = 7;

	SU  T = 5 C = 234 N = color I = 7;
	SU  T = 6 C = 234 N = color I = 4;
	SU  T = 13 C = 234 N = color I = 4;
	SU  T = 14 C = 234 N = color I = 4;
	SU  T = 18 C = 234 N = color I = 4;
	SU  T = 24 C = 234 N = color I = 4;
	SU  T = 26 C = 234 N = color I = 4;
	SU  T = 32 C = 234 N = color I = 4;
	SU  T = 35 C = 234 N = color I = 4;
	SU  T = 49 C = 234 N = color I = 4;
	SU  T = 54 C = 234 N = color I = 4;
	SU  T = 59 C = 234 N = color I = 4;
	SU  T = 64 C = 234 N = color I = 4;
	SU  T = 69 C = 234 N = color I = 4;
	SU  T = 73 C = 234 N = color I = 4;
	SU  T = 74 C = 234 N = color I = 4;
	SU  T = 81 C = 234 N = color I = 4;
	SU  T = 83 C = 234 N = color I = 7;
	SU  T = 84 C = 234 N = color I = 4;
	SU  T = 87 C = 234 N = color I = 6;
	SU  T = 105 C = 234 N = color I = 7;

	SU  C = 235 N = color I = 0;
	SU  T = 83 C = 235 N = color I = 7;
	SU  T = 87 C = 235 N = color I = 6;

	SU  T = 83 C = 236 N = color I = 7;
	SU  T = 87 C = 236 N = color I = 6;

	SU  T = 2 C = 237 N = color I = 4;
	SU  T = 3 C = 237 N = color I = 4;
	SU  T = 4 C = 237 N = color I = 4;
	SU  T = 5 C = 237 N = color I = 7;
	SU  T = 6 C = 237 N = color I = 4;
	SU  T = 7 C = 237 N = color I = 4;
	SU  T = 8 C = 237 N = color I = 4;
	SU  T = 9 C = 237 N = color I = 4;
	SU  T = 10 C = 237 N = color I = 4;
	SU  T = 11 C = 237 N = color I = 4;
	SU  T = 12 C = 237 N = color I = 4;
	SU  T = 15 C = 237 N = color I = 4;
	SU  T = 16 C = 237 N = color I = 4;
	SU  T = 19 C = 237 N = color I = 4;
	SU  T = 21 C = 237 N = color I = 4;
	SU  T = 22 C = 237 N = color I = 4;
	SU  T = 23 C = 237 N = color I = 4;
	SU  T = 25 C = 237 N = color I = 4;
	SU  T = 26 C = 237 N = color I = 4;
	SU  T = 27 C = 237 N = color I = 4;
	SU  T = 28 C = 237 N = color I = 4;
	SU  T = 29 C = 237 N = color I = 4;
	SU  T = 33 C = 237 N = color I = 4;
	SU  T = 35 C = 237 N = color I = 4;
	SU  T = 38 C = 237 N = color I = 4;
	SU  T = 39 C = 237 N = color I = 4;
	SU  T = 40 C = 237 N = color I = 4;
	SU  T = 41 C = 237 N = color I = 4;
	SU  T = 46 C = 237 N = color I = 4;
	SU  T = 47 C = 237 N = color I = 4;
	SU  T = 48 C = 237 N = color I = 4;
	SU  T = 49 C = 237 N = color I = 4;
	SU  T = 51 C = 237 N = color I = 4;
	SU  T = 52 C = 237 N = color I = 4;
	SU  T = 54 C = 237 N = color I = 4;
	SU  T = 55 C = 237 N = color I = 4;
	SU  T = 57 C = 237 N = color I = 4;
	SU  T = 58 C = 237 N = color I = 4;
	SU  T = 67 C = 237 N = color I = 4;
	SU  T = 69 C = 237 N = color I = 4;
	SU  T = 73 C = 237 N = color I = 4;
	SU  T = 77 C = 237 N = color I = 4;
	SU  T = 78 C = 237 N = color I = 4;
	SU  T = 79 C = 237 N = color I = 4;
	SU  T = 80 C = 237 N = color I = 4;
	SU  T = 81 C = 237 N = color I = 4;
	SU  T = 83 C = 237 N = color I = 7;
	SU  T = 84 C = 237 N = color I = 4;
	SU  T = 87 C = 237 N = color I = 6;
	SU  T = 92 C = 237 N = color I = 4;
	SU  T = 93 C = 237 N = color I = 4;
	SU  T = 94 C = 237 N = color I = 4;
	SU  T = 95 C = 237 N = color I = 4;
	SU  T = 98 C = 237 N = color I = 4;
	SU  T = 99 C = 237 N = color I = 4;
	SU  T = 100 C = 237 N = color I = 4;
	SU  T = 105 C = 237 N = color I = 7;

	SU  T = 2 C = 238 N = color I = 4;
	SU  T = 3 C = 238 N = color I = 4;
	SU  T = 4 C = 238 N = color I = 4;
	SU  T = 5 C = 238 N = color I = 7;
	SU  T = 7 C = 238 N = color I = 4;
	SU  T = 8 C = 238 N = color I = 4;
	SU  T = 9 C = 238 N = color I = 4;
	SU  T = 10 C = 238 N = color I = 4;
	SU  T = 11 C = 238 N = color I = 4;
	SU  T = 15 C = 238 N = color I = 4;
	SU  T = 16 C = 238 N = color I = 4;
	SU  T = 19 C = 238 N = color I = 4;
	SU  T = 21 C = 238 N = color I = 4;
	SU  T = 22 C = 238 N = color I = 4;
	SU  T = 23 C = 238 N = color I = 4;
	SU  T = 25 C = 238 N = color I = 4;
	SU  T = 26 C = 238 N = color I = 4;
	SU  T = 27 C = 238 N = color I = 4;
	SU  T = 28 C = 238 N = color I = 4;
	SU  T = 29 C = 238 N = color I = 4;
	SU  T = 33 C = 238 N = color I = 4;
	SU  T = 35 C = 238 N = color I = 4;
	SU  T = 38 C = 238 N = color I = 4;
	SU  T = 40 C = 238 N = color I = 4;
	SU  T = 41 C = 238 N = color I = 4;
	SU  T = 46 C = 238 N = color I = 4;
	SU  T = 47 C = 238 N = color I = 4;
	SU  T = 48 C = 238 N = color I = 4;
	SU  T = 49 C = 238 N = color I = 4;
	SU  T = 52 C = 238 N = color I = 4;
	SU  T = 54 C = 238 N = color I = 4;
	SU  T = 55 C = 238 N = color I = 4;
	SU  T = 57 C = 238 N = color I = 4;
	SU  T = 58 C = 238 N = color I = 4;
	SU  T = 67 C = 238 N = color I = 4;
	SU  T = 69 C = 238 N = color I = 4;
	SU  T = 73 C = 238 N = color I = 4;
	SU  T = 78 C = 238 N = color I = 4;
	SU  T = 79 C = 238 N = color I = 4;
	SU  T = 80 C = 238 N = color I = 4;
	SU  T = 81 C = 238 N = color I = 4;
	SU  T = 83 C = 238 N = color I = 7;
	SU  T = 84 C = 238 N = color I = 4;
	SU  T = 87 C = 238 N = color I = 6;
	SU  T = 92 C = 238 N = color I = 4;
	SU  T = 93 C = 238 N = color I = 4;
	SU  T = 98 C = 238 N = color I = 4;
	SU  T = 99 C = 238 N = color I = 4;
	SU  T = 100 C = 238 N = color I = 4;
	SU  T = 105 C = 238 N = color I = 7;

	SU  T = 2 C = 239 N = color I = 4;
	SU  T = 3 C = 239 N = color I = 4;
	SU  T = 4 C = 239 N = color I = 4;
	SU  T = 5 C = 239 N = color I = 7;
	SU  T = 6 C = 239 N = color I = 4;
	SU  T = 7 C = 239 N = color I = 4;
	SU  T = 8 C = 239 N = color I = 4;
	SU  T = 9 C = 239 N = color I = 4;
	SU  T = 10 C = 239 N = color I = 4;
	SU  T = 11 C = 239 N = color I = 4;
	SU  T = 12 C = 239 N = color I = 4;
	SU  T = 15 C = 239 N = color I = 4;
	SU  T = 16 C = 239 N = color I = 4;
	SU  T = 19 C = 239 N = color I = 4;
	SU  T = 21 C = 239 N = color I = 4;
	SU  T = 22 C = 239 N = color I = 4;
	SU  T = 25 C = 239 N = color I = 4;
	SU  T = 26 C = 239 N = color I = 4;
	SU  T = 27 C = 239 N = color I = 4;
	SU  T = 28 C = 239 N = color I = 4;
	SU  T = 29 C = 239 N = color I = 4;
	SU  T = 33 C = 239 N = color I = 4;
	SU  T = 35 C = 239 N = color I = 4;
	SU  T = 38 C = 239 N = color I = 4;
	SU  T = 39 C = 239 N = color I = 4;
	SU  T = 40 C = 239 N = color I = 4;
	SU  T = 41 C = 239 N = color I = 4;
	SU  T = 46 C = 239 N = color I = 4;
	SU  T = 47 C = 239 N = color I = 4;
	SU  T = 48 C = 239 N = color I = 4;
	SU  T = 49 C = 239 N = color I = 4;
	SU  T = 51 C = 239 N = color I = 4;
	SU  T = 52 C = 239 N = color I = 4;
	SU  T = 54 C = 239 N = color I = 4;
	SU  T = 57 C = 239 N = color I = 4;
	SU  T = 58 C = 239 N = color I = 4;
	SU  T = 67 C = 239 N = color I = 4;
	SU  T = 69 C = 239 N = color I = 4;
	SU  T = 73 C = 239 N = color I = 4;
	SU  T = 77 C = 239 N = color I = 4;
	SU  T = 78 C = 239 N = color I = 4;
	SU  T = 79 C = 239 N = color I = 4;
	SU  T = 80 C = 239 N = color I = 4;
	SU  T = 81 C = 239 N = color I = 4;
	SU  T = 83 C = 239 N = color I = 7;
	SU  T = 84 C = 239 N = color I = 4;
	SU  T = 87 C = 239 N = color I = 6;
	SU  T = 92 C = 239 N = color I = 4;
	SU  T = 93 C = 239 N = color I = 4;
	SU  T = 94 C = 239 N = color I = 4;
	SU  T = 95 C = 239 N = color I = 4;
	SU  T = 98 C = 239 N = color I = 4;
	SU  T = 99 C = 239 N = color I = 4;
	SU  T = 100 C = 239 N = color I = 4;
	SU  T = 105 C = 239 N = color I = 7;

	SU  T = 87 C = 240 N = color I = 6;

	SU  C = 242 N = color I = 0;
	SU  T = 83 C = 242 N = color I = 7;
	SU  T = 87 C = 242 N = color I = 6;

	SU  T = 5 C = 244 N = color I = 7;
	SU  T = 6 C = 244 N = color I = 4;
	SU  T = 7 C = 244 N = color I = 4;
	SU  T = 10 C = 244 N = color I = 4;
	SU  T = 11 C = 244 N = color I = 4;
	SU  T = 15 C = 244 N = color I = 4;
	SU  T = 19 C = 244 N = color I = 4;
	SU  T = 21 C = 244 N = color I = 4;
	SU  T = 23 C = 244 N = color I = 4;
	SU  T = 26 C = 244 N = color I = 4;
	SU  T = 27 C = 244 N = color I = 4;
	SU  T = 28 C = 244 N = color I = 4;
	SU  T = 41 C = 244 N = color I = 4;
	SU  T = 42 C = 244 N = color I = 4;
	SU  T = 47 C = 244 N = color I = 4;
	SU  T = 48 C = 244 N = color I = 4;
	SU  T = 49 C = 244 N = color I = 4;
	SU  T = 54 C = 244 N = color I = 4;
	SU  T = 55 C = 244 N = color I = 4;
	SU  T = 57 C = 244 N = color I = 4;
	SU  T = 58 C = 244 N = color I = 4;
	SU  T = 67 C = 244 N = color I = 4;
	SU  T = 69 C = 244 N = color I = 4;
	SU  T = 77 C = 244 N = color I = 4;
	SU  T = 78 C = 244 N = color I = 4;
	SU  T = 79 C = 244 N = color I = 4;
	SU  T = 80 C = 244 N = color I = 4;
	SU  T = 83 C = 244 N = color I = 7;
	SU  T = 84 C = 244 N = color I = 4;
	SU  T = 87 C = 244 N = color I = 6;
	SU  T = 98 C = 244 N = color I = 4;
	SU  T = 100 C = 244 N = color I = 4;
	SU  T = 105 C = 244 N = color I = 7;

	SU  T = 2 C = 245 N = color I = 4;
	SU  T = 3 C = 245 N = color I = 4;
	SU  T = 4 C = 245 N = color I = 4;
	SU  T = 5 C = 245 N = color I = 7;
	SU  T = 7 C = 245 N = color I = 4;
	SU  T = 8 C = 245 N = color I = 4;
	SU  T = 9 C = 245 N = color I = 4;
	SU  T = 10 C = 245 N = color I = 4;
	SU  T = 11 C = 245 N = color I = 4;
	SU  T = 12 C = 245 N = color I = 4;
	SU  T = 13 C = 245 N = color I = 4;
	SU  T = 14 C = 245 N = color I = 4;
	SU  T = 15 C = 245 N = color I = 4;
	SU  T = 16 C = 245 N = color I = 4;
	SU  T = 18 C = 245 N = color I = 4;
	SU  T = 19 C = 245 N = color I = 4;
	SU  T = 21 C = 245 N = color I = 4;
	SU  T = 22 C = 245 N = color I = 4;
	SU  T = 23 C = 245 N = color I = 4;
	SU  T = 25 C = 245 N = color I = 4;
	SU  T = 26 C = 245 N = color I = 4;
	SU  T = 28 C = 245 N = color I = 4;
	SU  T = 29 C = 245 N = color I = 4;
	SU  T = 32 C = 245 N = color I = 4;
	SU  T = 33 C = 245 N = color I = 4;
	SU  T = 35 C = 245 N = color I = 4;
	SU  T = 38 C = 245 N = color I = 4;
	SU  T = 40 C = 245 N = color I = 4;
	SU  T = 41 C = 245 N = color I = 4;
	SU  T = 46 C = 245 N = color I = 4;
	SU  T = 47 C = 245 N = color I = 4;
	SU  T = 49 C = 245 N = color I = 4;
	SU  T = 51 C = 245 N = color I = 4;
	SU  T = 52 C = 245 N = color I = 4;
	SU  T = 54 C = 245 N = color I = 4;
	SU  T = 57 C = 245 N = color I = 4;
	SU  T = 59 C = 245 N = color I = 4;
	SU  T = 61 C = 245 N = color I = 4;
	SU  T = 67 C = 245 N = color I = 4;
	SU  T = 69 C = 245 N = color I = 4;
	SU  T = 73 C = 245 N = color I = 4;
	SU  T = 74 C = 245 N = color I = 4;
	SU  T = 77 C = 245 N = color I = 4;
	SU  T = 78 C = 245 N = color I = 4;
	SU  T = 79 C = 245 N = color I = 4;
	SU  T = 80 C = 245 N = color I = 4;
	SU  T = 81 C = 245 N = color I = 4;
	SU  T = 83 C = 245 N = color I = 7;
	SU  T = 84 C = 245 N = color I = 4;
	SU  T = 87 C = 245 N = color I = 6;
	SU  T = 92 C = 245 N = color I = 4;
	SU  T = 93 C = 245 N = color I = 4;
	SU  T = 94 C = 245 N = color I = 4;
	SU  T = 95 C = 245 N = color I = 4;
	SU  T = 98 C = 245 N = color I = 4;
	SU  T = 99 C = 245 N = color I = 4;
	SU  T = 100 C = 245 N = color I = 4;
	SU  T = 105 C = 245 N = color I = 7;

	SU  C = 246 N = color I = 0;
	SU  T = 83 C = 246 N = color I = 7;
	SU  T = 87 C = 246 N = color I = 6;

	SU  C = 247 N = color I = 0;
	SU  T = 83 C = 247 N = color I = 7;
	SU  T = 87 C = 247 N = color I = 6;

	SU  C = 248 N = color I = 0;
	SU  T = 83 C = 248 N = color I = 7;
	SU  T = 87 C = 248 N = color I = 6;

	SU  T = 5 C = 249 N = color I = 7;
	SU  T = 54 C = 249 N = color I = 4;
	SU  T = 83 C = 249 N = color I = 7;
	SU  T = 84 C = 249 N = color I = 4;
	SU  T = 87 C = 249 N = color I = 6;
	SU  T = 105 C = 249 N = color I = 7;

	SU  T = 2 C = 250 N = color I = 4;
	SU  T = 3 C = 250 N = color I = 4;
	SU  T = 4 C = 250 N = color I = 4;
	SU  T = 5 C = 250 N = color I = 7;
	SU  T = 7 C = 250 N = color I = 4;
	SU  T = 10 C = 250 N = color I = 4;
	SU  T = 11 C = 250 N = color I = 4;
	SU  T = 12 C = 250 N = color I = 4;
	SU  T = 13 C = 250 N = color I = 4;
	SU  T = 14 C = 250 N = color I = 4;
	SU  T = 15 C = 250 N = color I = 4;
	SU  T = 16 C = 250 N = color I = 4;
	SU  T = 18 C = 250 N = color I = 4;
	SU  T = 19 C = 250 N = color I = 4;
	SU  T = 21 C = 250 N = color I = 4;
	SU  T = 22 C = 250 N = color I = 4;
	SU  T = 26 C = 250 N = color I = 4;
	SU  T = 27 C = 250 N = color I = 4;
	SU  T = 28 C = 250 N = color I = 4;
	SU  T = 29 C = 250 N = color I = 4;
	SU  T = 32 C = 250 N = color I = 4;
	SU  T = 33 C = 250 N = color I = 4;
	SU  T = 35 C = 250 N = color I = 4;
	SU  T = 38 C = 250 N = color I = 4;
	SU  T = 39 C = 250 N = color I = 4;
	SU  T = 40 C = 250 N = color I = 4;
	SU  T = 41 C = 250 N = color I = 4;
	SU  T = 46 C = 250 N = color I = 4;
	SU  T = 47 C = 250 N = color I = 4;
	SU  T = 48 C = 250 N = color I = 4;
	SU  T = 49 C = 250 N = color I = 4;
	SU  T = 52 C = 250 N = color I = 4;
	SU  T = 54 C = 250 N = color I = 4;
	SU  T = 55 C = 250 N = color I = 4;
	SU  T = 57 C = 250 N = color I = 4;
	SU  T = 58 C = 250 N = color I = 4;
	SU  T = 59 C = 250 N = color I = 4;
	SU  T = 61 C = 250 N = color I = 4;
	SU  T = 64 C = 250 N = color I = 4;
	SU  T = 67 C = 250 N = color I = 4;
	SU  T = 73 C = 250 N = color I = 4;
	SU  T = 74 C = 250 N = color I = 4;
	SU  T = 77 C = 250 N = color I = 4;
	SU  T = 78 C = 250 N = color I = 4;
	SU  T = 79 C = 250 N = color I = 4;
	SU  T = 80 C = 250 N = color I = 4;
	SU  T = 81 C = 250 N = color I = 4;
	SU  T = 82 C = 250 N = color I = 4;
	SU  T = 83 C = 250 N = color I = 7;
	SU  T = 87 C = 250 N = color I = 6;
	SU  T = 92 C = 250 N = color I = 4;
	SU  T = 93 C = 250 N = color I = 4;
	SU  T = 98 C = 250 N = color I = 4;
	SU  T = 99 C = 250 N = color I = 4;
	SU  T = 100 C = 250 N = color I = 4;
	SU  T = 105 C = 250 N = color I = 7;

	SU  T = 87 C = 251 N = color I = 6;

	SU  T = 5 C = 253 N = color I = 7;
	SU  T = 54 C = 253 N = color I = 4;
	SU  T = 83 C = 253 N = color I = 7;
	SU  T = 84 C = 253 N = color I = 4;
	SU  T = 87 C = 253 N = color I = 6;
	SU  T = 105 C = 253 N = color I = 7;

	SU  T = 5 C = 254 N = color I = 7;
	SU  T = 6 C = 254 N = color I = 4;
	SU  T = 7 C = 254 N = color I = 4;
	SU  T = 10 C = 254 N = color I = 4;
	SU  T = 13 C = 254 N = color I = 4;
	SU  T = 14 C = 254 N = color I = 4;
	SU  T = 18 C = 254 N = color I = 4;
	SU  T = 21 C = 254 N = color I = 4;
	SU  T = 28 C = 254 N = color I = 4;
	SU  T = 39 C = 254 N = color I = 4;
	SU  T = 42 C = 254 N = color I = 4;
	SU  T = 47 C = 254 N = color I = 4;
	SU  T = 49 C = 254 N = color I = 4;
	SU  T = 54 C = 254 N = color I = 4;
	SU  T = 61 C = 254 N = color I = 4;
	SU  T = 69 C = 254 N = color I = 4;
	SU  T = 74 C = 254 N = color I = 4;
	SU  T = 78 C = 254 N = color I = 4;
	SU  T = 83 C = 254 N = color I = 7;
	SU  T = 84 C = 254 N = color I = 4;
	SU  T = 87 C = 254 N = color I = 6;
	SU  T = 100 C = 254 N = color I = 4;
	SU  T = 105 C = 254 N = color I = 7;

	SU  T = 2 C = 255 N = color I = 4;
	SU  T = 3 C = 255 N = color I = 4;
	SU  T = 4 C = 255 N = color I = 4;
	SU  T = 5 C = 255 N = color I = 7;
	SU  T = 7 C = 255 N = color I = 4;
	SU  T = 8 C = 255 N = color I = 4;
	SU  T = 10 C = 255 N = color I = 4;
	SU  T = 11 C = 255 N = color I = 4;
	SU  T = 12 C = 255 N = color I = 4;
	SU  T = 13 C = 255 N = color I = 4;
	SU  T = 14 C = 255 N = color I = 4;
	SU  T = 15 C = 255 N = color I = 4;
	SU  T = 16 C = 255 N = color I = 4;
	SU  T = 18 C = 255 N = color I = 4;
	SU  T = 19 C = 255 N = color I = 4;
	SU  T = 21 C = 255 N = color I = 4;
	SU  T = 22 C = 255 N = color I = 4;
	SU  T = 25 C = 255 N = color I = 4;
	SU  T = 26 C = 255 N = color I = 4;
	SU  T = 28 C = 255 N = color I = 4;
	SU  T = 29 C = 255 N = color I = 4;
	SU  T = 32 C = 255 N = color I = 4;
	SU  T = 33 C = 255 N = color I = 4;
	SU  T = 35 C = 255 N = color I = 4;
	SU  T = 38 C = 255 N = color I = 4;
	SU  T = 40 C = 255 N = color I = 4;
	SU  T = 41 C = 255 N = color I = 4;
	SU  T = 46 C = 255 N = color I = 4;
	SU  T = 47 C = 255 N = color I = 4;
	SU  T = 48 C = 255 N = color I = 4;
	SU  T = 49 C = 255 N = color I = 4;
	SU  T = 51 C = 255 N = color I = 4;
	SU  T = 52 C = 255 N = color I = 4;
	SU  T = 54 C = 255 N = color I = 4;
	SU  T = 56 C = 255 N = color I = 4;
	SU  T = 57 C = 255 N = color I = 4;
	SU  T = 59 C = 255 N = color I = 4;
	SU  T = 61 C = 255 N = color I = 4;
	SU  T = 67 C = 255 N = color I = 4;
	SU  T = 69 C = 255 N = color I = 4;
	SU  T = 73 C = 255 N = color I = 4;
	SU  T = 74 C = 255 N = color I = 4;
	SU  T = 77 C = 255 N = color I = 4;
	SU  T = 78 C = 255 N = color I = 4;
	SU  T = 79 C = 255 N = color I = 4;
	SU  T = 80 C = 255 N = color I = 4;
	SU  T = 81 C = 255 N = color I = 4;
	SU  T = 83 C = 255 N = color I = 7;
	SU  T = 84 C = 255 N = color I = 4;
	SU  T = 87 C = 255 N = color I = 6;
	SU  T = 92 C = 255 N = color I = 4;
	SU  T = 93 C = 255 N = color I = 4;
	SU  T = 94 C = 255 N = color I = 4;
	SU  T = 95 C = 255 N = color I = 4;
	SU  T = 98 C = 255 N = color I = 4;
	SU  T = 99 C = 255 N = color I = 4;
	SU  T = 100 C = 255 N = color I = 4;
	SU  T = 105 C = 255 N = color I = 7;

	SU  C = 256 N = color I = 0;
	SU  T = 83 C = 256 N = color I = 7;
	SU  T = 87 C = 256 N = color I = 6;

	SU  C = 257 N = color I = 0;
	SU  T = 1 C = 257 N = color I = 0;
	SU  T = 2 C = 257 N = color I = 0;
	SU  T = 3 C = 257 N = color I = 0;
	SU  T = 4 C = 257 N = color I = 0;
	SU  T = 5 C = 257 N = color I = 0;
	SU  T = 6 C = 257 N = color I = 0;
	SU  T = 7 C = 257 N = color I = 0;
	SU  T = 8 C = 257 N = color I = 0;
	SU  T = 9 C = 257 N = color I = 0;
	SU  T = 10 C = 257 N = color I = 0;
	SU  T = 11 C = 257 N = color I = 0;
	SU  T = 12 C = 257 N = color I = 0;
	SU  T = 13 C = 257 N = color I = 0;
	SU  T = 14 C = 257 N = color I = 0;
	SU  T = 15 C = 257 N = color I = 0;
	SU  T = 16 C = 257 N = color I = 0;
	SU  T = 18 C = 257 N = color I = 0;
	SU  T = 19 C = 257 N = color I = 0;
	SU  T = 21 C = 257 N = color I = 0;
	SU  T = 22 C = 257 N = color I = 0;
	SU  T = 23 C = 257 N = color I = 0;
	SU  T = 24 C = 257 N = color I = 0;
	SU  T = 25 C = 257 N = color I = 0;
	SU  T = 26 C = 257 N = color I = 0;
	SU  T = 27 C = 257 N = color I = 0;
	SU  T = 28 C = 257 N = color I = 0;
	SU  T = 29 C = 257 N = color I = 0;
	SU  T = 31 C = 257 N = color I = 0;
	SU  T = 32 C = 257 N = color I = 0;
	SU  T = 33 C = 257 N = color I = 0;
	SU  T = 35 C = 257 N = color I = 0;
	SU  T = 38 C = 257 N = color I = 0;
	SU  T = 39 C = 257 N = color I = 0;
	SU  T = 40 C = 257 N = color I = 0;
	SU  T = 41 C = 257 N = color I = 0;
	SU  T = 42 C = 257 N = color I = 0;
	SU  T = 44 C = 257 N = color I = 0;
	SU  T = 46 C = 257 N = color I = 0;
	SU  T = 47 C = 257 N = color I = 0;
	SU  T = 48 C = 257 N = color I = 0;
	SU  T = 49 C = 257 N = color I = 0;
	SU  T = 51 C = 257 N = color I = 0;
	SU  T = 52 C = 257 N = color I = 0;
	SU  T = 54 C = 257 N = color I = 4;
	SU  T = 55 C = 257 N = color I = 0;
	SU  T = 56 C = 257 N = color I = 0;
	SU  T = 57 C = 257 N = color I = 0;
	SU  T = 58 C = 257 N = color I = 0;
	SU  T = 59 C = 257 N = color I = 0;
	SU  T = 61 C = 257 N = color I = 0;
	SU  T = 63 C = 257 N = color I = 0;
	SU  T = 64 C = 257 N = color I = 0;
	SU  T = 65 C = 257 N = color I = 0;
	SU  T = 67 C = 257 N = color I = 0;
	SU  T = 68 C = 257 N = color I = 0;
	SU  T = 69 C = 257 N = color I = 0;
	SU  T = 73 C = 257 N = color I = 0;
	SU  T = 74 C = 257 N = color I = 0;
	SU  T = 76 C = 257 N = color I = 0;
	SU  T = 77 C = 257 N = color I = 0;
	SU  T = 78 C = 257 N = color I = 0;
	SU  T = 79 C = 257 N = color I = 0;
	SU  T = 80 C = 257 N = color I = 0;
	SU  T = 81 C = 257 N = color I = 0;
	SU  T = 82 C = 257 N = color I = 0;
	SU  T = 83 C = 257 N = color I = 7;
	SU  T = 84 C = 257 N = color I = 0;
	SU  T = 86 C = 257 N = color I = 0;
	SU  T = 87 C = 257 N = color I = 6;
	SU  T = 89 C = 257 N = color I = 0;
	SU  T = 92 C = 257 N = color I = 0;
	SU  T = 93 C = 257 N = color I = 0;
	SU  T = 94 C = 257 N = color I = 0;
	SU  T = 95 C = 257 N = color I = 0;
	SU  T = 98 C = 257 N = color I = 0;
	SU  T = 99 C = 257 N = color I = 0;
	SU  T = 100 C = 257 N = color I = 0;
	SU  T = 103 C = 257 N = color I = 0;
	SU  T = 104 C = 257 N = color I = 0;
	SU  T = 105 C = 257 N = color I = 0;
	SU  T = 106 C = 257 N = color I = 0;

	SU  T = 5 C = 258 N = color I = 7;
	SU  T = 54 C = 258 N = color I = 4;
	SU  T = 69 C = 258 N = color I = 4;
	SU  T = 83 C = 258 N = color I = 7;
	SU  T = 84 C = 258 N = color I = 4;
	SU  T = 87 C = 258 N = color I = 6;
	SU  T = 105 C = 258 N = color I = 7;

	SU  C = 259 N = color I = 0;
	SU  T = 83 C = 259 N = color I = 7;
	SU  T = 87 C = 259 N = color I = 6;

	SU  C = 260 N = color I = 0;
	SU  T = 83 C = 260 N = color I = 7;
	SU  T = 87 C = 260 N = color I = 6;

	SU  C = 261 N = color I = 0;
	SU  T = 83 C = 261 N = color I = 7;
	SU  T = 87 C = 261 N = color I = 6;

	SU  T = 5 C = 262 N = color I = 7;
	SU  T = 54 C = 262 N = color I = 4;
	SU  T = 83 C = 262 N = color I = 7;
	SU  T = 87 C = 262 N = color I = 6;
	SU  T = 105 C = 262 N = color I = 7;

	SU  T = 5 C = 263 N = color I = 7;
	SU  T = 54 C = 263 N = color I = 4;
	SU  T = 83 C = 263 N = color I = 7;
	SU  T = 87 C = 263 N = color I = 6;
	SU  T = 105 C = 263 N = color I = 7;

	SU  T = 5 C = 264 N = color I = 7;
	SU  T = 54 C = 264 N = color I = 4;
	SU  T = 83 C = 264 N = color I = 7;
	SU  T = 84 C = 264 N = color I = 4;
	SU  T = 87 C = 264 N = color I = 6;
	SU  T = 105 C = 264 N = color I = 7;

	SU  T = 5 C = 265 N = color I = 7;
	SU  T = 24 C = 265 N = color I = 4;
	SU  T = 27 C = 265 N = color I = 4;
	SU  T = 42 C = 265 N = color I = 4;
	SU  T = 47 C = 265 N = color I = 4;
	SU  T = 48 C = 265 N = color I = 4;
	SU  T = 49 C = 265 N = color I = 4;
	SU  T = 54 C = 265 N = color I = 4;
	SU  T = 55 C = 265 N = color I = 4;
	SU  T = 58 C = 265 N = color I = 4;
	SU  T = 64 C = 265 N = color I = 4;
	SU  T = 76 C = 265 N = color I = 4;
	SU  T = 79 C = 265 N = color I = 4;
	SU  T = 80 C = 265 N = color I = 4;
	SU  T = 83 C = 265 N = color I = 7;
	SU  T = 84 C = 265 N = color I = 4;
	SU  T = 86 C = 265 N = color I = 4;
	SU  T = 87 C = 265 N = color I = 6;
	SU  T = 93 C = 265 N = color I = 4;
	SU  T = 105 C = 265 N = color I = 7;

	SU  T = 5 C = 266 N = color I = 7;
	SU  T = 16 C = 266 N = color I = 4;
	SU  T = 24 C = 266 N = color I = 4;
	SU  T = 48 C = 266 N = color I = 4;
	SU  T = 49 C = 266 N = color I = 4;
	SU  T = 54 C = 266 N = color I = 4;
	SU  T = 64 C = 266 N = color I = 4;
	SU  T = 76 C = 266 N = color I = 4;
	SU  T = 83 C = 266 N = color I = 7;
	SU  T = 87 C = 266 N = color I = 6;
	SU  T = 105 C = 266 N = color I = 7;

	SU  T = 5 C = 269 N = color I = 7;
	SU  T = 54 C = 269 N = color I = 4;
	SU  T = 69 C = 269 N = color I = 4;
	SU  T = 83 C = 269 N = color I = 7;
	SU  T = 84 C = 269 N = color I = 4;
	SU  T = 87 C = 269 N = color I = 6;
	SU  T = 105 C = 269 N = color I = 7;

	SU  T = 2 C = 270 N = color I = 4;
	SU  T = 5 C = 270 N = color I = 7;
	SU  T = 6 C = 270 N = color I = 4;
	SU  T = 7 C = 270 N = color I = 4;
	SU  T = 8 C = 270 N = color I = 4;
	SU  T = 10 C = 270 N = color I = 4;
	SU  T = 11 C = 270 N = color I = 4;
	SU  T = 13 C = 270 N = color I = 4;
	SU  T = 14 C = 270 N = color I = 4;
	SU  T = 15 C = 270 N = color I = 4;
	SU  T = 16 C = 270 N = color I = 4;
	SU  T = 18 C = 270 N = color I = 4;
	SU  T = 19 C = 270 N = color I = 4;
	SU  T = 21 C = 270 N = color I = 4;
	SU  T = 22 C = 270 N = color I = 4;
	SU  T = 25 C = 270 N = color I = 4;
	SU  T = 26 C = 270 N = color I = 4;
	SU  T = 28 C = 270 N = color I = 4;
	SU  T = 29 C = 270 N = color I = 4;
	SU  T = 32 C = 270 N = color I = 4;
	SU  T = 33 C = 270 N = color I = 4;
	SU  T = 38 C = 270 N = color I = 4;
	SU  T = 40 C = 270 N = color I = 4;
	SU  T = 41 C = 270 N = color I = 4;
	SU  T = 46 C = 270 N = color I = 4;
	SU  T = 49 C = 270 N = color I = 4;
	SU  T = 51 C = 270 N = color I = 4;
	SU  T = 54 C = 270 N = color I = 4;
	SU  T = 55 C = 270 N = color I = 4;
	SU  T = 57 C = 270 N = color I = 4;
	SU  T = 58 C = 270 N = color I = 4;
	SU  T = 59 C = 270 N = color I = 4;
	SU  T = 67 C = 270 N = color I = 4;
	SU  T = 74 C = 270 N = color I = 4;
	SU  T = 77 C = 270 N = color I = 4;
	SU  T = 78 C = 270 N = color I = 4;
	SU  T = 79 C = 270 N = color I = 4;
	SU  T = 82 C = 270 N = color I = 4;
	SU  T = 83 C = 270 N = color I = 7;
	SU  T = 84 C = 270 N = color I = 4;
	SU  T = 87 C = 270 N = color I = 6;
	SU  T = 94 C = 270 N = color I = 4;
	SU  T = 95 C = 270 N = color I = 4;
	SU  T = 98 C = 270 N = color I = 4;
	SU  T = 99 C = 270 N = color I = 4;
	SU  T = 100 C = 270 N = color I = 4;
	SU  T = 105 C = 270 N = color I = 7;

	SU  T = 5 C = 271 N = color I = 7;
	SU  T = 54 C = 271 N = color I = 4;
	SU  T = 83 C = 271 N = color I = 7;
	SU  T = 84 C = 271 N = color I = 4;
	SU  T = 87 C = 271 N = color I = 6;
	SU  T = 105 C = 271 N = color I = 7;

	SU  T = 2 C = 272 N = color I = 4;
	SU  T = 5 C = 272 N = color I = 7;
	SU  T = 7 C = 272 N = color I = 4;
	SU  T = 8 C = 272 N = color I = 4;
	SU  T = 13 C = 272 N = color I = 4;
	SU  T = 14 C = 272 N = color I = 4;
	SU  T = 16 C = 272 N = color I = 4;
	SU  T = 18 C = 272 N = color I = 4;
	SU  T = 19 C = 272 N = color I = 4;
	SU  T = 21 C = 272 N = color I = 4;
	SU  T = 22 C = 272 N = color I = 4;
	SU  T = 23 C = 272 N = color I = 4;
	SU  T = 25 C = 272 N = color I = 4;
	SU  T = 26 C = 272 N = color I = 4;
	SU  T = 28 C = 272 N = color I = 4;
	SU  T = 29 C = 272 N = color I = 4;
	SU  T = 32 C = 272 N = color I = 4;
	SU  T = 33 C = 272 N = color I = 4;
	SU  T = 38 C = 272 N = color I = 4;
	SU  T = 40 C = 272 N = color I = 4;
	SU  T = 41 C = 272 N = color I = 4;
	SU  T = 47 C = 272 N = color I = 4;
	SU  T = 49 C = 272 N = color I = 4;
	SU  T = 51 C = 272 N = color I = 4;
	SU  T = 54 C = 272 N = color I = 4;
	SU  T = 55 C = 272 N = color I = 4;
	SU  T = 57 C = 272 N = color I = 4;
	SU  T = 58 C = 272 N = color I = 4;
	SU  T = 59 C = 272 N = color I = 4;
	SU  T = 63 C = 272 N = color I = 4;
	SU  T = 67 C = 272 N = color I = 4;
	SU  T = 77 C = 272 N = color I = 4;
	SU  T = 78 C = 272 N = color I = 4;
	SU  T = 79 C = 272 N = color I = 4;
	SU  T = 80 C = 272 N = color I = 4;
	SU  T = 81 C = 272 N = color I = 4;
	SU  T = 82 C = 272 N = color I = 4;
	SU  T = 83 C = 272 N = color I = 7;
	SU  T = 84 C = 272 N = color I = 4;
	SU  T = 87 C = 272 N = color I = 6;
	SU  T = 93 C = 272 N = color I = 4;
	SU  T = 94 C = 272 N = color I = 4;
	SU  T = 95 C = 272 N = color I = 4;
	SU  T = 98 C = 272 N = color I = 4;
	SU  T = 99 C = 272 N = color I = 4;
	SU  T = 105 C = 272 N = color I = 7;

	SU  T = 83 C = 273 N = color I = 7;
	SU  T = 87 C = 273 N = color I = 6;

	SU  C = 274 N = color I = 0;
	SU  T = 83 C = 274 N = color I = 7;
	SU  T = 87 C = 274 N = color I = 6;

	SU  T = 2 C = 275 N = color I = 4;
	SU  T = 3 C = 275 N = color I = 4;
	SU  T = 4 C = 275 N = color I = 4;
	SU  T = 5 C = 275 N = color I = 7;
	SU  T = 7 C = 275 N = color I = 4;
	SU  T = 8 C = 275 N = color I = 4;
	SU  T = 9 C = 275 N = color I = 4;
	SU  T = 11 C = 275 N = color I = 4;
	SU  T = 12 C = 275 N = color I = 4;
	SU  T = 15 C = 275 N = color I = 4;
	SU  T = 19 C = 275 N = color I = 4;
	SU  T = 21 C = 275 N = color I = 4;
	SU  T = 26 C = 275 N = color I = 4;
	SU  T = 27 C = 275 N = color I = 4;
	SU  T = 29 C = 275 N = color I = 4;
	SU  T = 33 C = 275 N = color I = 4;
	SU  T = 39 C = 275 N = color I = 4;
	SU  T = 41 C = 275 N = color I = 4;
	SU  T = 42 C = 275 N = color I = 4;
	SU  T = 44 C = 275 N = color I = 4;
	SU  T = 46 C = 275 N = color I = 4;
	SU  T = 48 C = 275 N = color I = 4;
	SU  T = 49 C = 275 N = color I = 4;
	SU  T = 51 C = 275 N = color I = 4;
	SU  T = 52 C = 275 N = color I = 4;
	SU  T = 54 C = 275 N = color I = 4;
	SU  T = 55 C = 275 N = color I = 4;
	SU  T = 56 C = 275 N = color I = 4;
	SU  T = 58 C = 275 N = color I = 4;
	SU  T = 67 C = 275 N = color I = 4;
	SU  T = 69 C = 275 N = color I = 4;
	SU  T = 78 C = 275 N = color I = 4;
	SU  T = 79 C = 275 N = color I = 4;
	SU  T = 80 C = 275 N = color I = 4;
	SU  T = 83 C = 275 N = color I = 7;
	SU  T = 84 C = 275 N = color I = 4;
	SU  T = 87 C = 275 N = color I = 6;
	SU  T = 89 C = 275 N = color I = 4;
	SU  T = 92 C = 275 N = color I = 4;
	SU  T = 93 C = 275 N = color I = 4;
	SU  T = 94 C = 275 N = color I = 4;
	SU  T = 95 C = 275 N = color I = 4;
	SU  T = 98 C = 275 N = color I = 4;
	SU  T = 104 C = 275 N = color I = 4;
	SU  T = 105 C = 275 N = color I = 7;

	SU  T = 2 C = 276 N = color I = 4;
	SU  T = 3 C = 276 N = color I = 4;
	SU  T = 5 C = 276 N = color I = 7;
	SU  T = 7 C = 276 N = color I = 4;
	SU  T = 8 C = 276 N = color I = 4;
	SU  T = 9 C = 276 N = color I = 4;
	SU  T = 10 C = 276 N = color I = 4;
	SU  T = 12 C = 276 N = color I = 4;
	SU  T = 13 C = 276 N = color I = 4;
	SU  T = 14 C = 276 N = color I = 4;
	SU  T = 16 C = 276 N = color I = 4;
	SU  T = 19 C = 276 N = color I = 4;
	SU  T = 21 C = 276 N = color I = 4;
	SU  T = 22 C = 276 N = color I = 4;
	SU  T = 25 C = 276 N = color I = 4;
	SU  T = 27 C = 276 N = color I = 4;
	SU  T = 29 C = 276 N = color I = 4;
	SU  T = 32 C = 276 N = color I = 4;
	SU  T = 33 C = 276 N = color I = 4;
	SU  T = 35 C = 276 N = color I = 4;
	SU  T = 38 C = 276 N = color I = 4;
	SU  T = 39 C = 276 N = color I = 4;
	SU  T = 40 C = 276 N = color I = 4;
	SU  T = 41 C = 276 N = color I = 4;
	SU  T = 42 C = 276 N = color I = 4;
	SU  T = 44 C = 276 N = color I = 4;
	SU  T = 46 C = 276 N = color I = 4;
	SU  T = 48 C = 276 N = color I = 4;
	SU  T = 49 C = 276 N = color I = 4;
	SU  T = 51 C = 276 N = color I = 4;
	SU  T = 54 C = 276 N = color I = 4;
	SU  T = 55 C = 276 N = color I = 4;
	SU  T = 57 C = 276 N = color I = 4;
	SU  T = 58 C = 276 N = color I = 4;
	SU  T = 59 C = 276 N = color I = 4;
	SU  T = 61 C = 276 N = color I = 4;
	SU  T = 64 C = 276 N = color I = 4;
	SU  T = 65 C = 276 N = color I = 4;
	SU  T = 67 C = 276 N = color I = 4;
	SU  T = 69 C = 276 N = color I = 4;
	SU  T = 73 C = 276 N = color I = 4;
	SU  T = 74 C = 276 N = color I = 4;
	SU  T = 76 C = 276 N = color I = 4;
	SU  T = 77 C = 276 N = color I = 4;
	SU  T = 78 C = 276 N = color I = 4;
	SU  T = 79 C = 276 N = color I = 4;
	SU  T = 80 C = 276 N = color I = 4;
	SU  T = 81 C = 276 N = color I = 4;
	SU  T = 83 C = 276 N = color I = 7;
	SU  T = 84 C = 276 N = color I = 4;
	SU  T = 86 C = 276 N = color I = 4;
	SU  T = 87 C = 276 N = color I = 6;
	SU  T = 89 C = 276 N = color I = 4;
	SU  T = 92 C = 276 N = color I = 4;
	SU  T = 93 C = 276 N = color I = 4;
	SU  T = 94 C = 276 N = color I = 4;
	SU  T = 95 C = 276 N = color I = 4;
	SU  T = 99 C = 276 N = color I = 4;
	SU  T = 100 C = 276 N = color I = 4;
	SU  T = 104 C = 276 N = color I = 4;
	SU  T = 105 C = 276 N = color I = 7;

	AN T = 1  A = 0 DC = 2011.4.25.14.8.8 DM = 2011.4.25.14.8.17 ID = 012f8da1e7e977 I = _ TF = (CM 'Li et al. (2008)') ;

	AN T = 2  A = 0 DC = 2011.4.25.15.52.1 DM = 2011.4.25.15.52.14 ID = 012f8e010125131 I = _ TF = (CM 'Meylan and Gaffney (1989)') ;

	AN T = 3  A = 0 DC = 2011.4.25.15.57.57 DM = 2011.4.25.15.58.53 ID = 012f8e067041134 I = _ TF = (CM AMNH_6132) ;

	AN T = 4  A = 0 DC = 2010.7.15.11.48.45 DM = 2011.4.25.15.55.42 ID = 0129d69438f3152 I = _ TF = (CM 'YPM R 10893 (old number 15408)^nYPM R 10892 (old number 15407)^nUSNM 26426^nUSNM 83985^nUSNM 222519') ;

	AN T = 5  A = 0 DC = 2009.7.24.13.55.30 DM = 2011.4.25.15.10.22 ID = 0122ae1e31cc60 I = _ TF = (CM ) TF = (R 'Meylan (1996)^nGaffney et al. (2006)');

	AN T = 6  A = 0 DC = 2011.4.25.14.16.10 DM = 2011.4.25.14.16.25 ID = 012f8da9436881 I = _ TF = (CM 'Gaffney and Kitching (1994, 1995)') ;

	AN T = 7  A = 0 DC = 2010.7.8.11.21.23 DM = 2011.4.25.16.6.47 ID = 0129b26ea9b1149 I = _ TF = (CM 'AMNH 5977^nAMNH 5907^nAMNH 30047^nUSNM 103 (holotype)^nUSNM 974^nUSNM 17998') ;

	AN T = 8  A = 0 DC = 2010.6.8.13.43.6 DM = 2011.4.25.15.46.31 ID = 01291871a133133 I = _ TF = (CM 'AMNH 349^nAMNH 5967') ;

	AN T = 9  A = 0 DC = 2011.4.25.15.54.52 DM = 2011.4.25.15.54.52 ID = 012f8e039d12132 I = _ TF = (CM ) ;

	AN T = 10  A = 0 DC = 2011.4.25.15.25.25 DM = 2011.4.25.15.25.43 ID = 012f8de8a815106 I = _ TF = (CM 'Gaffney (1972)^nBrinkman and Nicholls (1991)') ;

	AN T = 11  A = 0 DC = 2010.6.28.12.17.36 DM = 2011.4.25.16.8.32 ID = 01297f228939134 I = _ TF = (CM 'AMNH 129869^nAMNH 118692^nZMB 46511^nWyneken (2001)^n^n') ;

	AN T = 12  A = 0 DC = 2010.6.22.18.34.50 DM = 2011.4.25.15.59.11 ID = 01296195c018125 I = _ TF = (CM 'CRI 3114^nCRI 3116^nCRI 14^n^n') ;

	AN T = 13  A = 0 DC = 2010.6.25.16.31.40 DM = 2011.4.25.16.4.59 ID = 012970980e74130 I = _ TF = (CM 'CRI 4632^nCRI 5067^nBurbidge et al. (1974)') ;

	AN T = 14  A = 0 DC = 2010.6.29.17.33.27 DM = 2011.4.25.16.0.24 ID = 0129856a0e75137 I = _ TF = (CM 'AMNH 76569^nAMNH 108950^nAMNH 108952^nUSNM 8894^nUSNM 61091^nMNHN AC 1911-181') ;

	AN T = 15  A = 0 DC = 2011.4.25.15.37.25 DM = 2011.4.25.16.4.36 ID = 012f8df3a555121 I = _ TF = (CM 'AMNH 5912^nZMB 46557^nWyneken (2001)') ;

	AN T = 16  A = 0 DC = 2010.10.22.11.26.59 DM = 2010.10.22.11.27.41 ID = 012bd41ef365289 I = _ TF = (CM 'MPEF-AC 4^nMPEF-AC 150^nMPEF-AC 25^n') ;

	AN T = 17  A = 0 DC = 2011.4.25.15.44.0 DM = 2011.4.25.15.44.12 ID = 012f8df9ab23128 I = _ TF = (CM 'AMNH 3366 (holotype)') ;

	AN T = 18  A = 0 DC = 2010.6.29.15.52.53 DM = 2011.4.25.15.14.46 ID = 0129850dfe00135 I = _ TF = (CM 'AMNH 70638^nUSNM 301989^nUSNM 64154^nUSNM 104338^nUSMN 117454^nUSMN 117455') ;

	AN T = 19  A = 0 DC = 2011.4.25.15.40.18 DM = 2011.4.25.15.41.4 ID = 012f8df64666124 I = _ TF = (CM 'MNHN Pal 1870-465^nUSNM 51076^nUSNM 71724^nUSNM 217275^nUSNM 246935') ;

	AN T = 21  A = 0 DC = 2010.7.7.13.36.36 DM = 2011.4.25.15.28.57 ID = 0129adc418de148 I = _ TF = (CM 'AMNH 5962^nAMNH 5904^nAMNH 5961^nUSNM 12839^nYPM 131^nGaffney (1972)') ;

	AN T = 22  A = 0 DC = 2010.7.1.12.47.43 DM = 2011.4.25.15.44.56 ID = 01298eb130a5143 I = _ TF = (CM 'AMNH 75250^nAMNH 75251^nUSNM 63078') ;

	AN T = 23  A = 0 DC = 2011.4.25.15.10.51 DM = 2011.4.25.15.11.59 ID = 012f8ddb5054101 I = _ TF = (CM 'MPEF-PV 1236 (holotype)^nMPEF-PV 1940') ;

	AN T = 24  A = 0 DC = 2011.4.25.14.22.5 DM = 2011.4.25.14.27.19 ID = 012f8daead8083 I = _ TF = (CM 'MPEF-PV 1152 (holotype)^nMPEF-PV 1783 A, B & C^n1784^n1785^n1875 a & b ^n1998^n3131-3136^n3147-3160^nSterli (2008)^nSterli and de la Fuente (2010)^n^n') ;

	AN T = 25  A = 0 DC = 2011.4.25.15.46.34 DM = 2011.4.25.15.47.26 ID = 012f8dfc0398130 I = _ TF = (CM 'SMF 59462^nUSNM 6522^nUSNM 66666^nUSNM 222510^nZMB 32035^nCRI 70') ;

	AN T = 26  A = 0 DC = 2011.4.25.15.38.0 DM = 2011.4.25.16.8.40 ID = 012f8df42b83123 I = _ TF = (CM 'ANMH 7160-7162^nAMNH 46845^nMNHN Pal 1870-101^nWyneken (2001)') ;

	AN T = 27  A = 0 DC = 2011.4.25.15.22.31 DM = 2011.4.25.15.24.35 ID = 012f8de600fb104 I = _ TF = (CM 'Gaffney (1979)^nBrinkman et al. (2000)') ;

	AN T = 28  A = 0 DC = 2011.4.25.15.12.31 DM = 2011.4.25.16.5.15 ID = 012f8ddcd9e2102 I = _ TF = (CM 'DCM-G 23') ;

	AN T = 29  A = 0 DC = 2011.4.25.15.34.55 DM = 2011.4.25.15.35.14 ID = 012f8df159e1118 I = _ TF = (CM 'Gaffney and Ye (1992)^nBrinkman (2001)') ;

	AN T = 30  A = 0 DC = 2010.6.10.12.12.17 DM = 2011.4.25.15.46.17 ID = 0129226b3117135 I = _ TF = (CM AMNH_5988) ;

	AN T = 31  A = 0 DC = 2011.4.25.14.27.44 DM = 2011.4.25.14.27.52 ID = 012f8db3d78b85 I = _ TF = (CM 'Anquetin et al. (2008)') ;

	AN T = 32  A = 0 DC = 2011.4.25.15.4.5 DM = 2011.4.25.15.4.5 ID = 012f8dd5214e99 I = _ TF = (CM ) ;

	AN T = 34  A = 0 DC = 2011.4.25.15.45.20 DM = 2011.4.25.15.46.0 ID = 012f8dfae3b1129 I = _ TF = (CM 'USNM 499024^nMNHN Pal s/n^n') ;

	AN T = 35  A = 0 DC = 2010.6.25.16.21.20 DM = 2011.4.25.15.15.39 ID = 0129708e9987129 I = _ TF = (CM 'CRI 5206^nAMNH 843-20^nAMNH 2518-0^nZMB 37501^nZMB 37632') ;

	AN T = 36  A = 0 DC = 2011.4.25.15.42.49 DM = 2011.4.25.15.43.53 ID = 012f8df8953e127 I = _ TF = (CM 'USNM 102222^nRep 3 MNHN Pal^nRep 26 MNHN Pal^n') ;

	AN T = 38  A = 0 DC = 2010.6.26.10.13.22 DM = 2011.4.25.15.46.13 ID = 012974641305131 I = _ TF = (CM CRI_487) ;

	AN T = 39  A = 0 DC = 2010.6.16.14.21.50 DM = 2011.4.25.16.6.0 ID = 012941c7f657273 I = _ TF = (CM 'AMNH 336^nAMNH 6099 (holotype)^nUSNM 5458^nUSNM 5733^nYPM 1687^nYPM 6060^nGaffney (1979)^n^n') ;

	AN T = 40  A = 0 DC = 2011.4.25.15.41.44 DM = 2011.4.25.15.42.29 ID = 012f8df79996126 I = _ TF = (CM 'AMNH 73053^nUSNM 61059^nUSNM 167526') ;

	AN T = 41  A = 0 DC = 2011.4.25.15.34.32 DM = 2011.4.25.16.8.14 ID = 012f8df1020c115 I = _ TF = (CM 'Sukhanov and Narmandakh (1974)^nSukhanov (2000)') ;

	AN T = 42  A = 0 DC = 2011.4.25.14.27.24 DM = 2011.4.25.14.27.40 ID = 012f8db3890184 I = _ TF = (CM 'Sukhanov (2006)') ;

	AN T = 45  A = 0 DC = 2011.4.25.14.28.4 DM = 2011.4.25.14.28.17 ID = 012f8db4283e86 I = _ TF = (CM 'Datta et al. (2000)') ;

	AN T = 46  A = 0 DC = 2011.4.25.15.34.41 DM = 2011.4.25.17.3.31 ID = 012f8df12281116 I = _ TF = (CM 'Parhman and Hutchison (2003)') ;

	AN T = 46  A = 0 DC = 2011.4.25.15.34.41 DM = 2011.4.25.15.34.52 ID = 012f8df123c1117 I = _ TF = (CM 'Parham and Hutchison (2003)') ;

	AN T = 47  A = 0 DC = 2011.4.25.15.32.8 DM = 2011.4.25.15.32.20 ID = 012f8deecce8112 I = _ TF = (CM 'Rieppel (1980)') ;

	AN T = 48  A = 0 DC = 2011.4.25.14.51.57 DM = 2011.4.25.14.58.1 ID = 012f8dca04c796 I = _ TF = (CM 'BMNH R4916^nR4917^nR4918^nR4919 (lectotype)^nR4920^nR4921^nR4922^nR4923^nR4924^nR4925^nR4926^nR4927^nR4930^nR4931^nR9382^nR411178^nR5815^n^nGaffney and Meylan (1992)') ;

	AN T = 49  A = 0 DC = 2011.4.25.14.16.29 DM = 2011.4.25.14.21.10 ID = 012f8da98b7282 I = _ TF = (CM 'MNA V1558 (also catalogued as MCZ 8913)^nMCZ 8914^nMCZ 8915^nMCZ 8916^nMCZ 8917^nMCZ 8389^nMCZ 8999^nMNA V2664^nTMM 43647-1^nTMM 43651-1^nTMM 43653-1^nTMM 43669-2^nTMM 43670-2^nTMM 43687-27^nUCMP 130408^nGaffney et al. (1987)^nSterli and Joyce (2007)^nGaffney et al. (2010)^nJoyce and Sterli (unpublished data)') ;

	AN T = 51  A = 0 DC = 2010.6.30.11.56.32 DM = 2011.4.25.15.51.32 ID = 0129895bf872139 I = _ TF = (CM 'AMNH 69761^nAMNH 69763^nAMNH 73826^nUSNM 100551^nUSNM 100554^nUSNM 100557^nUSNM 100560^nUSNM 103677^nUSNM 138882') ;

	AN T = 52  A = 0 DC = 2010.6.25.9.47.10 DM = 2011.4.25.15.57.25 ID = 01296f25bbf8127 I = _ TF = (CM 'CRI 3347^nCRI 2819^nUSNM 61093^nUSNM 293690') ;

	AN T = 53  A = 0 DC = 2010.6.15.11.53.21 DM = 2011.4.25.15.38.42 ID = 01293c19a763136 I = _ TF = (CM AMNH_11556) TF = (R 'Whetstone (1978)');

	AN T = 54  A = 0 DC = 2010.6.24.12.1.40 DM = 2011.4.25.15.39.57 ID = 01296a7a8268126 I = _ TF = (CM 'CRI 1582^nCRI 6880^nCRI 4641 ^nCRI 4805^nAMNH 11556^nAC MNHN A 11530^nUSNM 220840^nUSNM 266207^n^n^n') ;

	AN T = 55  A = 0 DC = 2011.4.25.14.45.20 DM = 2011.4.25.14.49.16 ID = 012f8dc3f53593 I = _ TF = (CM 'AMNH 29053^nAMNH 29054^nAMNH 14734^nAMNH 14753-F208b^nAMNH 29054^nAMNH 57984^nBMNH R675^nBMNH R682^nCasts housed at the AMNH of AM 18704, AM 18710, AM18787, AM 18703, AM 61409^n^nGaffney (1983, 1985, 1996)') ;

	AN T = 56  A = 0 DC = 2011.4.25.15.37.42 DM = 2011.4.25.15.37.56 ID = 012f8df3e6cd122 I = _ TF = (CM 'Hirayama and Chitoku (1996)') ;

	AN T = 57  A = 0 DC = 2011.4.25.15.41.30 DM = 2011.4.25.15.41.41 ID = 012f8df762fb125 I = _ TF = (CM 'Sukhanov (2000)') ;

	AN T = 58  A = 0 DC = 2011.4.25.14.49.51 DM = 2011.4.25.14.50.22 ID = 012f8dc8187c94 I = _ TF = (CM 'Khosatzky (1997)^nSukhanov (2000)') ;

	AN T = 59  A = 0 DC = 2011.4.25.15.4.28 DM = 2011.4.25.16.0.42 ID = 012f8dd5787d100 I = _ TF = (CM 'CRI 6572^nCRI 6573^nBMNH 71.9.25.8') ;

	AN T = 61  A = 0 DC = 2011.4.25.15.24.9 DM = 2011.4.25.16.6.28 ID = 012f8de77d79105 I = _ TF = (CM 'USNM 8344^nGaffney (1972)^nBrinkman and Nicholls (1993)') ;

	AN T = 62  A = 0 DC = 2011.4.25.14.40.40 DM = 2011.4.25.14.42.31 ID = 012f8dbfae3991 I = _ TF = (CM 'BMNH R931^nBMNH R932^nGaffney (1992)') ;

	AN T = 63  A = 0 DC = 2011.4.25.14.39.31 DM = 2011.4.25.14.52.45 ID = 012f8dbea22090 I = _ TF = (CM 'MLP 26-40^nMLP 26-41^nMLP 26-42^nMLP 26-44') ;

	AN T = 64  A = 0 DC = 2011.4.25.16.10.5 DM = 2011.4.25.16.12.25 ID = 012f8e118ce6135 I = _ TF = (CM 'MHNSR s/n (cast MOZP 2487)^nFern�ndez and de la Fuente (1994)^nde Lapparent de Broin et al. (2007)') ;

	AN T = 65  A = 0 DC = 2011.4.25.15.1.14 DM = 2011.4.25.15.1.25 ID = 012f8dd2838698 I = _ TF = (CM 'de la Fuente e Iturralde-Vinent (2001)') ;

	AN T = 67  A = 0 DC = 2011.4.25.15.36.22 DM = 2011.4.25.15.36.30 ID = 012f8df2ac96120 I = _ TF = (CM 'Peng and Brinkman (1993b)') ;

	AN T = 68  A = 0 DC = 2011.4.25.14.38.46 DM = 2011.4.25.14.39.26 ID = 012f8dbdf42c89 I = _ TF = (CM 'Gaffney et al. (1998)') ;

	AN T = 69  A = 0 DC = 2011.4.25.14.15.5 DM = 2011.4.25.14.16.1 ID = 012f8da841da80 I = _ TF = (CM 'PULR 68 (holotype)^nPULR 69^nPULR 72') ;

	AN T = 72  A = 0 DC = 2010.7.2.13.2.7 DM = 2011.4.25.15.56.58 ID = 012993e4b9e1145 I = _ TF = (CM 'AMNH 66339^nAMNH 7106^nUSNM 68476^nUSNM 539334^nUSNM 539335') ;

	AN T = 73  A = 0 DC = 2010.7.2.10.49.22 DM = 2011.4.25.15.16.54 ID = 0129936b2f60144 I = _ TF = (CM 'AMNH 131262^nAMNH 139135^nSMF 7953^nUSNM 40248^nUSNM 63099^nUSNM 85021^nUSNM 222469^nUSNM 279862') ;

	AN T = 74  A = 0 DC = 2010.6.29.17.35.51 DM = 2011.4.25.15.13.10 ID = 0129856c41b1138 I = _ TF = (CM 'AMNH 79048^nUSNM 65116^nUSNM 306646') ;

	AN T = 75  A = 0 DC = 2010.6.9.11.34.2 DM = 2011.4.25.15.56.29 ID = 01291d21d15d134 I = _ TF = (CM 'Joyce and Lyson (2010)^nAMNH 6018 (Neotype)^nAMNH 6015') TF = (R 'Joyce and Lyson (2010)');

	AN T = 76  A = 0 DC = 2011.4.25.14.58.32 DM = 2011.4.25.16.4.4 ID = 012f8dd00a0597 I = _ TF = (CM 'NMS 8685 (=SM 55)^nNMS 8686-90 (=SM 56)^nNMS 8691 (=SM 57)^nNMS 8692 (=SM 58)^nAS I 1438^nBr�m (1965)') ;

	AN T = 77  A = 0 DC = 2009.9.8.5.3.53 DM = 2011.4.25.15.41.21 ID = 012398e5164d124 I = _ TF = (CM 'CRI 2851^nCRI 3358') ;

	AN T = 78  A = 0 DC = 2011.4.25.15.26.4 DM = 2011.4.25.15.26.10 ID = 012f8de93f2a107 I = _ TF = (CM 'Gaffney (1972)') ;

	AN T = 79  A = 0 DC = 2011.4.25.15.30.33 DM = 2011.4.25.16.7.39 ID = 012f8ded5c71109 I = _ TF = (CM 'MH 435^nSM 134^nSM 136^nSM 594^nGaffney (1975, 1976)') ;

	AN T = 79  A = 0 DC = 2011.4.25.15.30.34 DM = 2011.4.25.15.31.2 ID = 012f8ded5f3d110 I = _ TF = (CM 'NH 435-438^nGaffney (1976)') ;

	AN T = 80  A = 0 DC = 2011.4.25.15.19.16 DM = 2011.4.25.15.23.41 ID = 012f8de3078d103 I = _ TF = (CM 'UMZC T 1041^nBMNH R1889^nBMNH R3727^nBMNH R4317^nBMNH 28433^nBMNH 28618^nBMNH R911 (holotype)^nBMNH R3413^nEvans and Kemp (1975)^n') ;

	AN T = 81  A = 0 DC = 2010.7.2.14.46.13 DM = 2011.4.25.15.18.14 ID = 012994440a50146 I = _ TF = (CM 'AMNH 91853^nAMNH 6823^nSMF 32937^nUSNM 65113^nUSNM 222470^nUSNM 108580^nZMB 38142^n') ;

	AN T = 82  A = 0 DC = 2011.4.25.15.29.10 DM = 2011.4.25.15.30.3 ID = 012f8dec188d108 I = _ TF = (CM 'BMNH R2914^nBMNH R3163^nGaffney (1976)') ;

	AN T = 83  A = 0 DC = 2009.7.24.13.38.51 DM = 2011.4.25.15.3.55 ID = 0122ae0ef2d153 I = _ TF = (CM 'MPEF-PV 3287 (holotype)^nMPEF-PV 3288-3297^nde la Fuente et al. (2011)') ;

	AN T = 84  A = 0 DC = 2011.4.25.14.8.22 DM = 2011.4.25.14.11.44 ID = 012f8da21c1778 I = _ TF = (CM 'Personal observations on specimens: ^nSMNS 10012^nSMNS 15759^nSMNS 16980^nSMNS 17203^nSMNS 17204^nMB R 1854^nMB R 1910.45.2^nMB R 3449^nMB R 3543^nMB R 3544^nMB R 3545^nMB R 3546^nMB R 3547^nMB R 3548^nGaffney (1990)') ;

	AN T = 86  A = 0 DC = 2011.4.25.14.11.56 DM = 2011.4.25.14.14.57 ID = 012f8da562a779 I = _ TF = (CM 'SMNS 11396^nSMNS 12777^nSMNS 15479^nSMNS 16442^nSMNS 16603^nSMNS 16668^nSMNS 17561^nSMNS 17755^nSMNS 17756^nSMNS 17757^nSMNS 17930^nSMNS 18440^nSMNS 19103^nSMNS 50918^nSMNS 51441^nSMNS 56606^nSMNS 81917^nR 4930^n') ;

	AN T = 88  A = 0 DC = 2011.4.25.15.32.27 DM = 2011.4.25.15.32.44 ID = 012f8def1779113 I = _ TF = (CM 'Hirayama (1998)') ;

	AN T = 89  A = 0 DC = 2011.4.25.14.28.54 DM = 2011.4.25.14.28.54 ID = 012f8db4eb5787 I = _ TF = (CM ) ;

	AN T = 89  A = 0 DC = 2011.4.25.14.31.25 DM = 2011.4.25.14.38.43 ID = 012f8db7398388 I = _ TF = (CM 'Tong et al. (2002)') ;

	AN T = 92  A = 0 DC = 2011.4.25.15.35.23 DM = 2011.4.25.15.36.9 ID = 012f8df1c69e119 I = _ TF = (CM 'Brinkman and Peng (1993a)') ;

	AN T = 93  A = 0 DC = 2011.4.25.15.31.7 DM = 2011.4.25.15.32.1 ID = 012f8deddf67111 I = _ TF = (CM 'JM SCHA 70^nGaffney (1975)^nJoyce (2000)') ;

	AN T = 94  A = 0 DC = 2009.9.16.4.26.46 DM = 2011.4.25.15.48.55 ID = 0123c1f5fb73129 I = _ TF = (CM 'AC MNHN 1893-201^nMNHN Z 1991-4543^nMNHN Z 1991- 4508^nUSNM 51073^nUSNM 60050^nUSNM 62212^nUSNM 102884^n^n^n^nAMNH 108906: complete skeleton') ;

	AN T = 95  A = 0 DC = 2010.6.30.13.10.3 DM = 2011.4.25.15.50.11 ID = 0129899f43ee141 I = _ TF = (CM 'AMNH 69040^nAMNH 69751^nUSNM 22650^nUSNM 35421^nUSNM 35422^nUSNM 35423^nUSNM 35555^nUSNM 64175^nUSNM 521251') ;

	AN T = 96  A = 0 DC = 2010.10.31.7.46.48 DM = 2011.4.25.15.44.30 ID = 012c01ae9864147 I = _ TF = (CM 'AMNH 699^nAuffenberg (1961)^nAuffenberg (1964)^n^nCase 1936') ;

	AN T = 98  A = 0 DC = 2010.7.6.11.3.56 DM = 2011.4.25.15.36.48 ID = 0129a811f779147 I = _ TF = (CM 'AMNH 2362 (holotype)^nAMNH 1042^nAMNH 1497^nAMNH 1496') ;

	AN T = 99  A = 0 DC = 2010.7.1.11.1.7 DM = 2011.4.25.15.59.54 ID = 01298e4f9547142 I = _ TF = (CM 'AMNH 115654^nAMNH 129309^nAMNH 94558^nMACN 30471^nMACN 36671^nMACN 36780') ;

	AN T = 100  A = 0 DC = 2010.7.14.17.40.10 DM = 2011.4.25.15.27.46 ID = 0129d2af99d6151 I = _ TF = (CM 'MCZ 4070 (holotype)^nGaffney (1982)') ;

	AN T = 102  A = 0 DC = 2011.4.25.14.42.36 DM = 2011.4.25.14.45.16 ID = 012f8dc1750292 I = _ TF = (CM 'Gaffney et al. (1992)') ;

	AN T = 103  A = 0 DC = 2009.7.24.13.4.3 DM = 2011.4.25.15.47.34 ID = 0122adef174518 I = _ TF = (CM 'AMNH 1097^nYPM-PU 13686') TF = (R 'Iverson (1991)^nHutchison (1991)^n^nAMNH 1097');

	AN T = 104  A = 0 DC = 2011.4.25.15.33.5 DM = 2011.4.25.15.36.16 ID = 012f8defaddd114 I = _ TF = (CM 'Peng and Brinkman (1993a)^nMatzke et al. (2004)') ;

	AN T = 105  A = 0 DC = 2009.7.24.13.52.14 DM = 2011.4.25.15.23.4 ID = 0122ae1b34ba58 I = _ TF = (CM 'MPEF-PV 627^nMPEF PV 1273^nMPEF-PV 1275^nBona and de la Fuente (2005)^n') ;

	AN T = 106  A = 0 DC = 2009.7.24.13.13.57 DM = 2009.7.24.13.14.5 ID = 0122adf828b536 I = _ TF = (CM ) TF = (R 'Danilov and Parham (2006)');

	AN C = 25  A = 0 DC = 2009.7.29.13.3.52 DM = 2009.7.29.13.4.1 ID = 0122c7aeb9ca74 I = _ TF = (CM ) TF = (R 'Hirayama et al. (2000)	');

	AN C = 26  A = 0 DC = 2009.7.29.13.4.4 DM = 2009.7.29.13.4.10 ID = 0122c7aee84e75 I = _ TF = (CM ) TF = (R 'Hirayama et al. (2000)');

	AN C = 31  A = 0 DC = 2009.7.29.12.42.19 DM = 2009.7.29.12.47.7 ID = 0122c79afcf572 I = _ TF = (CM ) TF = (R 'Williams (1950)^n^nHirayama et al. (2000)');

	AN C = 33  A = 0 DC = 2009.7.29.12.47.24 DM = 2009.7.29.12.47.27 ID = 0122c79fa5a473 I = _ TF = (CM ) TF = (R 'Williams (1950)^n^nHirayama et al. (2000)');

	AN C = 35  A = 0 DC = 2009.7.30.12.30.51 DM = 2009.7.30.12.30.56 ID = 0122ccb6d9ac84 I = _ TF = (CM Modificado!!!!!!!!) ;

	AN C = 37  A = 0 DC = 2009.7.29.12.29.39 DM = 2009.7.29.12.40.13 ID = 0122c78f64d071 I = _ TF = (CM ) TF = (R 'Hirayama et al. (2000)');

	AN C = 133  A = 0 DC = 2009.7.29.13.6.17 DM = 2009.7.29.13.6.27 ID = 0122c7b0f0bd76 I = _ TF = (CM ) TF = (R 'Meylan and Gaffney (1989)');

	AN C = 134  A = 0 DC = 2009.7.29.13.25.51 DM = 2009.9.21.4.53.0 ID = 0122c7c2d91d78 I = _ TF = (CM 'Modificado!^n^nVer qu� modificaci�n, no se guard� el tercer estado') ;

	AN C = 149  A = 0 DC = 2009.7.29.13.29.42 DM = 2009.7.29.13.29.50 ID = 0122c7c65ef579 I = _ TF = (CM ) TF = (R 'Danilov and Parham (2008)');

	AN C = 160  A = 0 DC = 2009.7.29.10.33.8 DM = 2009.7.29.10.33.8 ID = 0122c724b88969 I = _ TF = (CM ) ;

	AN C = 177  A = 0 DC = 2009.9.4.8.43.36 DM = 2009.9.4.8.45.9 ID = 01238514cf02115 I = _ TF = (CM 'no entiendo este ch, no est� presente en ning�n tax�n.') ;

	AN C = 177  A = 0 DC = 2009.9.4.8.44.15 DM = 2009.9.4.8.44.34 ID = 0123851568c1117 I = _ TF = (CM 'no entiendo este ch, no est� presente en ning�n tax�n!') ;

	AN C = 202  A = 0 DC = 2009.7.24.13.34.55 DM = 2009.7.24.13.37.15 ID = 0122ae0b5a9150 I = _ TF = (CM 'MACN-CH1469^n^nEstancia 8 Hermanos, Chubut^n^nTuronian-Campanian^n^n') TF = (R 'Broin and de la Fuente (2001)');

	AN C = 202  A = 0 DC = 2009.7.24.14.38.57 DM = 2009.7.24.14.38.57 ID = 0122ae45fa5664 I = _ TF = (CM ) ;

	AN C = 202  A = 0 DC = 2009.7.24.14.38.59 DM = 2009.7.24.14.38.59 ID = 0122ae4600ff65 I = _ TF = (CM ) ;

	AN C = 257  A = 0 DC = 2009.7.29.13.13.12 DM = 2009.7.29.13.13.44 ID = 0122c7b743c577 I = _ TF = (CM ) TF = (R 'Hirayama et al. (2000) and Danilov and Parham (2006)');

	AN T = 2 C = 7  A = 0 DC = 2009.9.1.11.7.14 DM = 2009.9.1.11.7.17 ID = 01237625397b93 I = _ TF = (CM revisar!) ;

	AN T = 3 C = 7  A = 0 DC = 2009.9.1.11.7.43 DM = 2009.9.1.11.7.46 ID = 01237625ac9897 I = _ TF = (CM revisar!) ;

	AN T = 4 C = 7  A = 0 DC = 2009.9.1.11.7.30 DM = 2009.9.1.11.7.32 ID = 0123762577dc95 I = _ TF = (CM revisar!) ;

	AN T = 12 C = 7  A = 0 DC = 2009.9.1.11.7.50 DM = 2009.9.1.11.7.54 ID = 01237625c72598 I = _ TF = (CM revisar!) ;

	AN T = 52 C = 7  A = 0 DC = 2009.9.1.11.7.37 DM = 2009.9.1.11.7.39 ID = 0123762592d696 I = _ TF = (CM revisar) ;

	AN T = 77 C = 8  A = 0 DC = 2010.9.1.13.5.44 DM = 2010.9.1.13.5.44 ID = 012ace79d29b157 I = _ TF = (CM ) ;

	AN T = 19 C = 34  A = 0 DC = 2009.9.3.7.0.26 DM = 2009.9.3.7.0.26 ID = 01237f8ffea6108 I = _ TF = (CM ) ;

	AN T = 77 C = 77  A = 0 DC = 2009.9.3.5.1.25 DM = 2009.9.3.5.1.52 ID = 01237f230995105 I = _ TF = (CM 'la costilla tor�cica 10 no contacta la costal, pero s� la nueve') ;

	AN T = 19 C = 78  A = 0 DC = 2009.9.3.7.0.33 DM = 2009.9.3.7.1.5 ID = 01237f901933109 I = _ TF = (CM no_veo_la_costilla_tor�cica_10..._no_est�_fusionada_al_caparaz�n...) ;

	AN T = 19 C = 134  A = 0 DC = 2010.9.1.12.27.37 DM = 2010.9.1.12.27.37 ID = 012ace56ebe8155 I = _ TF = (CM ) ;

	AN T = 77 C = 134  A = 0 DC = 2010.9.1.12.27.48 DM = 2010.9.1.12.27.48 ID = 012ace57199f156 I = _ TF = (CM ) ;

	AN T = 77 C = 164  A = 0 DC = 2009.9.3.6.50.1 DM = 2009.9.3.6.50.24 ID = 01237f867780106 I = _ TF = (CM se_parece_q_la_condici�n_en_Patagoniaemys!!!!_chequear) ;

	AN T = 77 C = 177  A = 0 DC = 2009.9.8.5.10.27 DM = 2009.9.8.5.11.24 ID = 012398eb1892125 I = _ TF = (CM 'no se entiende este ch, parecer�a que el parietal forma la parte posterior del foramen nervi trigemini...') ;

	AN T = 12 C = 202  A = 0 DC = 2009.7.24.12.47.45 DM = 2010.9.1.12.35.17 ID = 0122ade02c172 I = _ TF = (CM ) TF = (R 'Kear and Lee (2006)');

	AN ST = 1 C = 37  A = 0 DC = 2009.8.5.7.4.54 DM = 2009.8.5.7.5.13 ID = 0122ea7296bf86 I = _ TF = (CM 'State present in cryptodiran turtles (neck retraction vertically)') ;

	AN ST = 2 C = 37  A = 0 DC = 2009.8.5.7.5.21 DM = 2009.8.5.7.5.37 ID = 0122ea7302ff87 I = _ TF = (CM 'State present in Pleurodira (neck retraction laterally)') ;

	AN ST = 0 C = 159  A = 0 DC = 2009.8.5.7.4.31 DM = 2009.8.5.7.4.50 ID = 0122ea723dbe85 I = _ TF = (CM 'State present in Pleurodira (neck retraction laterally)') ;

	TEXT TAXA = Untitled_Taxa TAXON = 33;
	TEXT TAXA = Untitled_Taxa TAXON = 85 NAME = color INTEGER = 0;
	TEXT TAXA = Untitled_Taxa TAXON = 92 NAME = color INTEGER = 0;
	TEXT TAXA = Untitled_Taxa TAXON = 94 NAME = color INTEGER = 0;
	TEXT TAXA = Untitled_Taxa TAXON = 101 NAME = color INTEGER = 0;
	SUPPLEMENTAL TAXA =             Untitled_Taxa TAXON =             17 NAME =             color INTEGER =             -2147483647;

END;

BEGIN LABELS;
	TAXAGROUPLABEL 'Joyce''s' COLOR = (RGB 1.0 0.03529412 0.41960784) ;
	TAXAGROUPLABEL 'Sterli''s' COLOR = (RGB 1.0 0.53333333 1.0) ;
	TAXAGROUPLABEL Sterli_and_de_la_Fuente COLOR = (RGB 0.63529412 0.63529412 1.0) ;
	TAXAGROUPLABEL Gaffney_1996 COLOR = (RGB 0.50196078 1.0 0.6) ;
	TAXAGROUPLABEL Meiolaniidae COLOR = (RGB 0.8 0.50196078 1.0) ;
	TAXAGROUPLABEL Chelidae COLOR = (RGB 0.56078431 1.0 0.26666667) ;
	TAXAGROUPLABEL Pelomedusoides COLOR = (RGB 0.41176471 0.53333333 0.23137255) ;
	TAXAGROUPLABEL Glyptopsidae COLOR = (RGB 0.23529412 0.54117647 1.0) ;
	TAXAGROUPLABEL Baenidae COLOR = (RGB 0.63529412 0.85490196 1.0) ;
	TAXAGROUPLABEL Plesiochelyidae COLOR = (RGB 0.06666667 0.62745098 1.0) ;
	TAXAGROUPLABEL 'Sinemydae-Macrobaenidae' COLOR = (RGB 0.67843137 0.46666667 1.0) ;
	TAXAGROUPLABEL Chelonioidea_sl COLOR = (RGB 0.86666667 0.33333333 1.0) ;
	TAXAGROUPLABEL Chelydridae_sl COLOR = (RGB 1.0 0.10196078 1.0) ;
	TAXAGROUPLABEL Testudinidae COLOR = (RGB 1.0 0.03529412 0.41960784) ;
	TAXAGROUPLABEL Emydidae COLOR = (RGB 1.0 0.36862745 0.8745098) ;
	TAXAGROUPLABEL Geoemydidae COLOR = (RGB 0.90196078 0.27058824 0.64705882) ;
	TAXAGROUPLABEL Kinosternidae_sl COLOR = (RGB 1.0 0.76862745 1.0) ;
	TAXAGROUPLABEL Adocidae COLOR = (RGB 1.0 0.53333333 0.72156863) ;
	TAXAGROUPLABEL Trionychidae COLOR = (RGB 1.0 0.6 0.76078431) ;
	TAXAGROUPLABEL Carettochelyidae_sl COLOR = (RGB 1.0 0.23529412 0.54117647) ;
	TAXAGROUPLABEL Xinjiangchelyidae COLOR = (RGB 1.0 0.65882353 0.43529412) ;
	TAXAGROUPLABEL outgroups COLOR = (RGB 1.0 0.90196078 0.50196078) ;
	TAXAGROUPLABEL Testudinata COLOR = (RGB 1.0 0.03529412 0.41960784) ;
	TAXAGROUPLABEL Pleurodira COLOR = (RGB 0.25490196 1.0 0.06666667) ;
	TAXAGROUPLABEL Cryptodira COLOR = (RGB 1.0 0.33333333 0.33333333) ;
	TAXAGROUPLABEL stem_turtles COLOR = (RGB 1.0 0.6 0.92156863) ;
	TAXAGROUPLABEL excluded COLOR = (RGB 1.0 0.06666667 0.06666667) ;
	TAXAGROUPLABEL score! COLOR = (RGB 1.0 1.0 0.26666667) ;
	TAXAGROUPLABEL check COLOR = (RGB 1.0 0.52156863 0.2) ;
	TAXAGROUPLABEL Meiolaniformes COLOR = (RGB 0.48235294 0.01960784 0.6) ;
	TAXAGROUPLABEL OUTGROUP COLOR = (RGB 0.46666667 0.46666667 0.46666667) ;
	TAXAGROUPLABEL Dermatemydidae COLOR = (RGB 1.0 0.16862745 1.0) ;
	TAXAGROUPLABEL Platysternidae COLOR = (RGB 1.0 0.16862745 0.66666667) ;
	TAXAGROUPLABEL Solemydidae COLOR = (RGB 0.69411765 0.23529412 1.0) ;
	TAXAGROUPLABEL Platychelyidae COLOR = (RGB 0.03137255 0.46666667 0.03137255) ;
	TAXAGROUPLABEL Helochelydridae COLOR = (RGB 0.53333333 0.62745098 1.0) ;

	CHARGROUPLABEL 'Joyce (2007)' COLOR = (RGB 0.85490196 0.26666667 1.0) ;
	CHARGROUPLABEL 'Gaffney (1996)' COLOR = (RGB 0.46666667 1.0 0.33333333) ;
	CHARGROUPLABEL 'Gaffney (1992)' COLOR = (RGB 0.33333333 1.0 0.86666667) ;
	CHARGROUPLABEL New COLOR = (RGB 1.0 1.0 0.26666667) ;
	CHARGROUPLABEL 'Bickham and Carr (1983)' COLOR = (RGB 1.0 0.62745098 0.53333333) ;
	CHARGROUPLABEL 'Meylan (1987)' COLOR = (RGB 1.0 0.73333333 0.33333333) ;
	CHARGROUPLABEL 'Meylan and Gaffney (1989)' COLOR = (RGB 1.0 0.43921569 0.30196078) ;
	CHARGROUPLABEL 'Meylan (1988)' COLOR = (RGB 1.0 0.22745098 0.03529412) ;
	CHARGROUPLABEL 'Hirayama et al. (2001)' COLOR = (RGB 0.16862745 0.83137255 1.0) ;
	CHARGROUPLABEL 'Joyce and Norell (2005)' COLOR = (RGB 0.62745098 1.0 0.06666667) ;
	CHARGROUPLABEL 'Hirayama et al. (2000)' COLOR = (RGB 0.2 0.67843137 1.0) ;
	CHARGROUPLABEL 'Hutchison (1991)' COLOR = (RGB 0.53333333 1.0 1.0) ;
	CHARGROUPLABEL 'Iverson (1991)' COLOR = (RGB 0.87843137 1.0 0.4) ;
	CHARGROUPLABEL 'Kear and Lee (2006)' COLOR = (RGB 1.0 0.66666667 0.66666667) ;
	CHARGROUPLABEL 'Hirayama (1984)' COLOR = (RGB 0.62745098 0.06666667 1.0) ;
	CHARGROUPLABEL 'Bona and de la Fuente (2005)' COLOR = (RGB 1.0 0.10196078 0.10196078) ;
	CHARGROUPLABEL 'Meylan (1996)' COLOR = (RGB 1.0 0.49411765 0.36862745) ;
	CHARGROUPLABEL 'Sukhanov et al. (2008)' COLOR = (RGB 0.50196078 0.20784314 0.13333333) ;
	CHARGROUPLABEL 'Gaffney et al. (2007)' COLOR = (RGB 0.8 1.0 0.96078431) ;
	CHARGROUPLABEL 'Gaffney (1983)' COLOR = (RGB 1.0 0.25490196 0.06666667) ;
	CHARGROUPLABEL 'Gaffney (1990)' COLOR = (RGB 1.0 0.30196078 0.30196078) ;
	CHARGROUPLABEL skull COLOR = (RGB 1.0 0.67843137 0.46666667) ;
	CHARGROUPLABEL mandibule COLOR = (RGB 1.0 0.83921569 0.2) ;
	CHARGROUPLABEL postcranium COLOR = (RGB 0.8 1.0 0.50196078) ;
	CHARGROUPLABEL 'Cadena and Gaffney (2005)' COLOR = (RGB 0.04705882 0.70196078 0.04705882) ;
	CHARGROUPLABEL Sterli_et_al._2013 COLOR = (RGB 0.70196078 0.50196078 1.0) ;
	CHARGROUPLABEL Zhou_and_Rabi_2015 COLOR = (RGB 0.46666667 0.67843137 1.0) ;
	CHARGROUPLABEL 'Joyce et al. (2016)' COLOR = (RGB 0.41176471 0.26666667 1.0) ;
	CHARGROUPLABEL 'Szczygielski et al. (2023)' COLOR = (RGB 0.53333333 0.03529412 0.03529412) ;


END;

BEGIN SETS;
	TAXPARTITION * UNTITLED  =  stem_turtles :  1 6 20 24 31 42 45 49- 50 69 84- 86 97 101, Adocidae :  2 9 106, Carettochelyidae_sl :  3 12, Trionychidae :  4 52 72 75, Pelomedusoides :  5 35 73 81, Baenidae :  7 10 21 61 78 100, Chelonioidea_sl :  11 15 26 56 98, Chelidae :  13- 14 18 32 59 74 83 105, Testudinidae :  16- 17 36 40 57, Chelydridae_sl :  19 53- 54 87, Emydidae :  22 34 99, Meiolaniformes :  23 48 58 68 70- 71, Dermatemydidae :  25, Glyptopsidae :  27- 28 39 80, 'Sinemydae-Macrobaenidae' :  29 41 46 67 92, Meiolaniidae :  37 55 62- 63 102, Geoemydidae :  38, Helochelydridae :  43 60, Plesiochelyidae :  47 79 82 93, Kinosternidae_sl :  51 94- 95 103, Platychelyidae :  64- 66 76, Platysternidae :  77, Xinjiangchelyidae :  104;
	TAXPARTITION phylogeny  =  'Joyce''s' :  2 4 6- 12 15 19 21- 22 25- 29 32- 33 35 38- 41 44 46- 49 52 54- 58 61 64- 65 67 69 73- 74 76- 82 84 86- 87 92- 95 98 100 104, 'Sterli''s' :  13- 14 16 18 23- 24 42 59 63 89 99, Gaffney_1996 :  62 102, Sterli_and_de_la_Fuente :  68;
	TAXPARTITION Families  =  Adocidae :  2 9 106, Carettochelyidae_sl :  3 12, Trionychidae :  4 52 72 75, Pelomedusoides :  5 35 73 81, Baenidae :  7 10 21 61 78 100, Chelonioidea_sl :  11 15 26 56 98, Chelidae :  13- 14 18 32 59 74 83 105, Testudinidae :  16- 17 40 57, Chelydridae_sl :  19 53- 54 87, Emydidae :  22 99, Glyptopsidae :  27- 28 39 80, 'Sinemydae-Macrobaenidae' :  29 41 46 67 92, Geoemydidae :  38, Plesiochelyidae :  47 79 82 93, Kinosternidae_sl :  51 94- 95 103, Meiolaniidae :  55 62- 63 102, Xinjiangchelyidae :  104;
	TAXPARTITION Testudinata  =  Testudinata :  1- 19 21- 33 35 38- 42 44 46- 49 51- 59 61- 65 67- 69 72- 84 86- 87 89 92- 96 98- 100 102- 106;
	TAXPARTITION 'stem-pleuro-crypto'  =  stem_turtles :  1 6 24 31 42 48- 49 55 58 62- 63 68- 69 84 86 89 102, Cryptodira :  2- 4 8- 9 11- 12 15- 17 19 22 25- 26 29- 30 33 38 40- 41 44 46 51- 54 56- 57 67 72 75 77 87 92 94- 96 98- 99 103- 104 106, Pleurodira :  5 13- 14 18 32 35 59 64- 65 73- 74 76 81 83 105;
	TAXPARTITION Partition  =  Adocidae :  2 9 106, Carettochelyidae_sl :  3 12, Trionychidae :  4 52 72 75, Pelomedusoides :  5 35 73 81, Baenidae :  7 10 21 61 78 100, Chelonioidea_sl :  11 15 26 56 98, Chelidae :  13- 14 18 32 59 74 83 105, Testudinidae :  16- 17 40 57, Chelydridae_sl :  19 53- 54 87, Emydidae :  22 99, Glyptopsidae :  27- 28 39 80, 'Sinemydae-Macrobaenidae' :  29 41 46 67 92, Geoemydidae :  38, Plesiochelyidae :  47 79 82 93, Kinosternidae_sl :  51 94- 95 103, Meiolaniidae :  55 62- 63 102, Xinjiangchelyidae :  104;
	TAXPARTITION 'exclude-score'  =  score! :  1 5 17 31 83 96;

	CHARPARTITION * UNTITLED  =  'Joyce (2007)' :  1 3- 4 7- 9 12 17- 19 23- 24 27- 29 34- 36 46-49\3 50- 51 70 76- 78 81 85- 89 91 93- 94 96- 98 107 111 113-116\3 124- 125 127- 128 130- 132 134 138 140- 141 143- 144 147- 148 156-159\3 160- 162 164 168- 177 181 183- 184 186 188 190- 191 195- 199 201- 211 213- 215 217- 222 230- 234 237- 239 244- 245 249- 250 253- 255 258 262- 266 269- 272 275- 276, 'Szczygielski et al. (2023)' :  2 45 47 53 72- 75 80 100- 106 114- 115 150 241 243, 'Joyce et al. (2016)' :  5 142, Sterli_et_al._2013 :  6 10- 11 14- 16 20- 21 25- 26 32 38- 42 44 52 54 62 66- 68 99 108 110 117-120\3 121- 123 135 151 153- 154 158 163-166\3 179-182\3 192- 194 212 223- 228 240 242 247- 248 251 256-259\3 261 273, 'Kear and Lee (2006)' :  13 90 145 152 180, 'Cadena and Gaffney (2005)' :  22 79-82\3 83, 'Gaffney et al. (2007)' :  30, 'Hirayama et al. (2000)' :  31 92 257, 'Gaffney (1996)' :  33 37 55- 56 58- 60 63- 65 216 246 260, 'Bona and de la Fuente (2005)' :  43 112 236, New :  48 252 268, 'Gaffney (1992)' :  57 61 155, 'Hirayama et al. (2001)' :  69 187, 'Bickham and Carr (1983)' :  71, 'Meylan (1987)' :  109 118 133 139 146 235, 'Gaffney (1990)' :  119, 'Hutchison (1991)' :  126, 'Iverson (1991)' :  129 136, 'Meylan and Gaffney (1989)' :  149 178, Zhou_and_Rabi_2015 :  165 167, 'Gaffney (1983)' :  274;
	CHARPARTITION phylogeny  =  'Joyce (2007)' :  1 3- 4 7- 9 12 17- 19 23- 24 27- 29 34- 36 46-49\3 50- 51 70 76- 78 81 85- 89 91 93- 94 96- 98 107 111 113-116\3 124- 125 127- 128 130- 132 134 138 140- 141 143- 144 147- 148 156-159\3 160- 162 164- 165 168- 177 181 183- 184 186 188 190- 191 195- 199 201- 211 213- 215 217- 222 230- 234 237- 239 244- 245 249- 250 253- 255 258 262- 266 269- 272 275- 276, New :  10- 11 20- 21 25- 26 32 38- 42 44 52 62 66- 67 99 108 110 117-120\3 121- 123 135 151 153- 154 158 163-166\3 179-182\3 192- 194 212 223- 225 227- 228 240 242 247- 248 251 256-259\3 261 273, 'Kear and Lee (2006)' :  13 90 145 152 180, 'Gaffney et al. (2007)' :  30, 'Hirayama et al. (2000)' :  31 92 257, 'Gaffney (1996)' :  33 37 55- 56 58- 60 63- 65 216 246 260, 'Bona and de la Fuente (2005)' :  43 112 236, 'Gaffney (1992)' :  57 61 155, 'Hirayama et al. (2001)' :  69 187, 'Bickham and Carr (1983)' :  71, 'Meylan (1987)' :  109 118 133 139 146 235, 'Gaffney (1990)' :  119, 'Hutchison (1991)' :  126, 'Iverson (1991)' :  129 136, 'Meylan and Gaffney (1989)' :  149 178, 'Gaffney (1983)' :  274;
	CHARPARTITION 'cranium-postcranium'  =  postcranium :  1 3 17- 21 23- 44 46-49\3 50- 52 71 76- 78 81 85- 93 97- 99 113-116\3 117- 123 125- 136 138- 139 144- 149 156 158 162- 166 181- 184 186- 188 190- 199 227- 228 242 253 257 259- 261 264- 266 275- 276, skull :  4-7\3 8- 16 55- 67 69 94 96 107- 112 124 140- 141 143 151- 155 159- 161 168- 180 201- 225 230- 240 244- 251 254- 256 258 262- 263 269- 274, mandibule :  70;

END;

BEGIN ASSUMPTIONS;
	TYPESET * UNTITLED   =  unord:  3 5- 14 16-19\3 20- 26 28- 44 46- 49 51- 75 77- 79 81- 92 94- 103 105- 114 116- 125 127- 146 149- 153 155 157- 164 166- 169 172- 179 181- 182 184- 186 189- 204 206- 213 215- 221 223- 230 232 234- 241 243- 245 247- 249 251- 252 254- 256 258- 268 270- 276, ord:  1- 2 4 15 17- 18 27 45 50 76 80 93 104 115 126 147- 148 154 156 165 170- 171 180-183\3 187- 188 205 214 222 231 233 242 246 250-253\3 257 269;

	EXSET * UNTITLED  = ;

END;

BEGIN MESQUITECHARMODELS;
	ProbModelSet * UNTITLED   =  'Mk1 (est.)':  1- 2 4- 25 27-30\3 31- 37 40 44- 75 77- 112 114- 115 117 123- 124 126- 127 129 134- 138 140- 144 146 148- 182 185 187- 189 191- 226 229- 258 262- 276;
END;

Begin MESQUITE;
		MESQUITESCRIPTVERSION 2;
		TITLE AUTO;
		tell ProjectCoordinator;
		timeSaved 1733319522917;
		getEmployee #mesquite.minimal.ManageTaxa.ManageTaxa;
		tell It;
			setID 0 5376187594245270751;
			tell It;
				setSelected  1;
				setDefaultOrder  84 76 81 79 88 7 39 68 75 38 53 82 23 24 54 63 204 26 59 104 40 64 30 9 69 56 34 31 49 223 86 21 67 149 27 145 119 66 33 62 47 10 100 70 146 48 44 17 8 103 73 80 226 58 14 55 61 15 22 101 35 219 13 20 19 121 51 83 6 108 128 208 28 25 221 18 60 37 42 32 29 41 93 4 107 5 57 151 12 102 99 50 43 71 72 224 105 52 65 36 109 220 142 46 91 171;
				attachments ;
			endTell;
		endTell;
		getEmployee #mesquite.charMatrices.ManageCharacters.ManageCharacters;
		tell It;
			setID 0 1104077935316279450;
			tell It;
				setDefaultOrder  111 254 112 37 246 236 54 59 60 182 386 66 426 446 447 473 72 73 74 417 457 240 131 132 155 156 83 118 125 453 153 371 154 114 116 117 152 449 450 451 157 160 174 458 265 130 260 284 80 81 82 178 256 239 225 226 347 227 228 229 495 344 231 232 233 496 343 238 346 68 349 261 262 263 275 126 127 128 241 255 129 242 243 248 91 92 93 94 95 435 96 190 135 40 291 53 105 106 176 268 269 270 271 267 272 257 67 207 385 202 9 442 104 276 273 109 177 219 221 459 222 350 364 61 97 411 146 99 416 141 142 144 161 113 165 498 286 108 217 15 16 247 8 147 433 388 148 149 166 266 360 423 169 335 348 98 252 448 0 1 2 77 352 75 76 365 245 55 56 57 58 33 10 11 12 13 14 203 208 420 110 500 133 134 251 140 212 78 250 150 151 186 412 439 102 103 88 89 90 288 22 3 4 5 6 7 24 25 26 27 28 205 41 42 50 333 44 45 46 47 48 49 191 218 224 235 195 213 287 34 35 36 38 39 196 443 17 18 19 456 258 220 259 20 21 338 200 372 62 63 454 253 84 51 52 198 162 23 345 341 342 70 71 85 86 87 278 244 29 30 31 32 424 223 100 101;
				attachments ;
			endTell;
			mqVersion 381;
			checksumv 0 3 1494763493 null  getNumChars 276 numChars 276 getNumTaxa 106 numTaxa 106   short true   bits 2305843009213694079   states 127   sumSquaresStatesOnly 70465.0 sumSquares -2.25972614902942E20 longCompressibleToShort false usingShortMatrix true   NumFiles 1 NumMatrices 1;
			mqVersion;
		endTell;
		getWindow;
		tell It;
			suppress;
			setResourcesState false true 8;
			setPopoutState 400;
			setExplanationSize 0;
			setAnnotationSize 0;
			setFontIncAnnot 0;
			setFontIncExp 0;
			setSize 3440 1313;
			setLocation -8 -8;
			setFont SanSerif;
			setFontSize 10;
			getToolPalette;
			tell It;
			endTell;
			desuppress;
		endTell;
		getEmployee  #mesquite.minimal.ManageTaxa.ManageTaxa;
		tell It;
			showTaxa #5376187594245270751 #mesquite.lists.TaxonList.TaxonList;
			tell It;
				setTaxa #5376187594245270751;
				getWindow;
				tell It;
					useTargetValue off;
					setTargetValue ;
					newAssistant  #mesquite.lists.TaxonListCurrPartition.TaxonListCurrPartition;
					newAssistant  #mesquite.lists.DefaultTaxaOrder.DefaultTaxaOrder;
					getTable;
					tell It;
						rowNamesWidth 195;
						columnWidth 1 161;
					endTell;
					setExplanationSize 30;
					setAnnotationSize 20;
					setFontIncAnnot 0;
					setFontIncExp 0;
					setSize 3440 1241;
					setLocation -8 -8;
					setFont SanSerif;
					setFontSize 10;
					getToolPalette;
					tell It;
						setTool mesquite.lists.TaxonList.TaxonListWindow.arrow;
					endTell;
				endTell;
				showWindow;
				getEmployee #mesquite.lists.ColorTaxon.ColorTaxon;
				tell It;
					setColor Black;
					removeColor off;
				endTell;
				getEmployee #mesquite.lists.TaxonListAnnotPanel.TaxonListAnnotPanel;
				tell It;
					togglePanel off;
				endTell;
			endTell;
		endTell;
		getEmployee  #mesquite.charMatrices.BasicDataWindowCoord.BasicDataWindowCoord;
		tell It;
			showDataWindow #1104077935316279450 #mesquite.charMatrices.BasicDataWindowMaker.BasicDataWindowMaker;
			tell It;
				getWindow;
				tell It;
					getTable;
					tell It;
						rowNamesWidth 148;
					endTell;
					setExplanationSize 30;
					setAnnotationSize 20;
					setFontIncAnnot 0;
					setFontIncExp 0;
					setSize 3440 1241;
					setLocation -8 -8;
					setFont SanSerif;
					setFontSize 10;
					getToolPalette;
					tell It;
						setTool mesquite.charMatrices.BasicDataWindowMaker.BasicDataWindow.arrow;
					endTell;
					setTool mesquite.charMatrices.BasicDataWindowMaker.BasicDataWindow.arrow;
					colorCells  #mesquite.charMatrices.ColorByState.ColorByState;
				tell It;
					setStateLimit 9;
					toggleUniformMaximum on;
				endTell;
					colorRowNames  #mesquite.charMatrices.TaxonGroupColor.TaxonGroupColor;
					colorColumnNames  #mesquite.charMatrices.ColorByFootnote.ColorByFootnote;
					colorText  #mesquite.charMatrices.NoColor.NoColor;
					setBackground White;
					toggleShowNames off;
					toggleShowTaxonNames on;
					toggleTight off;
					toggleThinRows off;
					toggleShowChanges on;
					toggleSeparateLines off;
					toggleShowStates on;
					toggleReduceCellBorders off;
					toggleAutoWCharNames on;
					toggleAutoTaxonNames off;
					toggleShowDefaultCharNames off;
					toggleConstrainCW on;
					setColumnWidth 16;
					toggleBirdsEye off;
					toggleColorOnlyTaxonNames off;
					toggleShowPaleGrid off;
					toggleShowPaleCellColors off;
					toggleShowPaleExcluded off;
					togglePaleInapplicable off;
					togglePaleMissing off;
					toggleShowBoldCellText off;
					toggleAllowAutosize on;
					toggleColorsPanel off;
					toggleDiagonal on;
					setDiagonalHeight 80;
					toggleLinkedScrolling on;
					toggleScrollLinkedTables off;
					getInfoPanel;
					tell It;
						btspOpen true;
						apOpen true;
						fpOpen true;
					endTell;
					toggleInfoPanel on;
				endTell;
				showWindow;
				getEmployee #mesquite.charMatrices.AlterData.AlterData;
				tell It;
					toggleBySubmenus off;
				endTell;
				getEmployee #mesquite.charMatrices.ColorCells.ColorCells;
				tell It;
					setColor Red;
					removeColor off;
				endTell;
				getEmployee #mesquite.categ.StateNamesEditor.StateNamesEditor;
				tell It;
					makeWindow;
					tell It;
						getTable;
						tell It;
							rowNamesWidth 200;
						endTell;
						setExplanationSize 30;
						setAnnotationSize 20;
						setFontIncAnnot 0;
						setFontIncExp 0;
						setSize 3440 1241;
						setLocation -8 -8;
						setFont SanSerif;
						setFontSize 10;
						getToolPalette;
						tell It;
							setTool mesquite.categ.StateNamesEditor.StateNamesWindow.ibeam;
						endTell;
						rowsAreCharacters on;
						toggleConstrainChar on;
						toggleConstrainCharNum 3;
						togglePanel off;
						toggleSummaryPanel off;
					endTell;
					showWindow;
				endTell;
				getEmployee #mesquite.categ.StateNamesStrip.StateNamesStrip;
				tell It;
					showStrip off;
				endTell;
				getEmployee #mesquite.charMatrices.AnnotPanel.AnnotPanel;
				tell It;
					togglePanel off;
				endTell;
				getEmployee #mesquite.charMatrices.CharReferenceStrip.CharReferenceStrip;
				tell It;
					showStrip off;
				endTell;
				getEmployee #mesquite.charMatrices.QuickKeySelector.QuickKeySelector;
				tell It;
					autotabOff;
				endTell;
				getEmployee #mesquite.charMatrices.SelSummaryStrip.SelSummaryStrip;
				tell It;
					showStrip off;
				endTell;
				getEmployee #mesquite.categ.SmallStateNamesEditor.SmallStateNamesEditor;
				tell It;
					panelOpen true;
				endTell;
			endTell;
			showExtraDataWindow #1104077935316279450 #mesquite.charMatrices.BasicDataWindowMaker.BasicDataWindowMaker;
			tell It;
				getWindow;
				tell It;
					setExplanationSize 30;
					setAnnotationSize 20;
					setFontIncAnnot 0;
					setFontIncExp 0;
					setSize 3440 1241;
					setLocation -8 -8;
					setFont SanSerif;
					setFontSize 10;
					getToolPalette;
					tell It;
						setTool mesquite.charMatrices.BasicDataWindowMaker.BasicDataWindow.arrow;
					endTell;
					setActive;
					setTool mesquite.charMatrices.BasicDataWindowMaker.BasicDataWindow.arrow;
					colorCells  #mesquite.charMatrices.NoColor.NoColor;
					colorRowNames  #mesquite.charMatrices.TaxonGroupColor.TaxonGroupColor;
					colorColumnNames  #mesquite.charMatrices.CharGroupColor.CharGroupColor;
					colorText  #mesquite.charMatrices.NoColor.NoColor;
					setBackground White;
					toggleShowNames on;
					toggleShowTaxonNames on;
					toggleTight off;
					toggleThinRows off;
					toggleShowChanges on;
					toggleSeparateLines off;
					toggleShowStates on;
					toggleReduceCellBorders off;
					toggleAutoWCharNames on;
					toggleAutoTaxonNames off;
					toggleShowDefaultCharNames off;
					toggleConstrainCW on;
					toggleBirdsEye off;
					toggleColorOnlyTaxonNames off;
					toggleShowPaleGrid off;
					toggleShowPaleCellColors off;
					toggleShowPaleExcluded off;
					togglePaleInapplicable on;
					togglePaleMissing off;
					toggleShowBoldCellText off;
					toggleAllowAutosize on;
					toggleColorsPanel off;
					toggleDiagonal on;
					setDiagonalHeight 80;
					toggleLinkedScrolling on;
					toggleScrollLinkedTables off;
				endTell;
				showWindow;
				getWindow;
				tell It;
					forceAutosize;
				endTell;
				getEmployee #mesquite.charMatrices.AlterData.AlterData;
				tell It;
					toggleBySubmenus off;
				endTell;
				getEmployee #mesquite.charMatrices.ColorByState.ColorByState;
				tell It;
					setStateLimit 9;
					toggleUniformMaximum on;
				endTell;
				getEmployee #mesquite.charMatrices.ColorCells.ColorCells;
				tell It;
					setColor Red;
					removeColor off;
				endTell;
				getEmployee #mesquite.categ.StateNamesStrip.StateNamesStrip;
				tell It;
					showStrip off;
				endTell;
				getEmployee #mesquite.charMatrices.AnnotPanel.AnnotPanel;
				tell It;
					togglePanel off;
				endTell;
				getEmployee #mesquite.charMatrices.CharReferenceStrip.CharReferenceStrip;
				tell It;
					showStrip off;
				endTell;
				getEmployee #mesquite.charMatrices.QuickKeySelector.QuickKeySelector;
				tell It;
					autotabOff;
				endTell;
				getEmployee #mesquite.charMatrices.SelSummaryStrip.SelSummaryStrip;
				tell It;
					showStrip off;
				endTell;
				getEmployee #mesquite.categ.SmallStateNamesEditor.SmallStateNamesEditor;
				tell It;
					panelOpen true;
				endTell;
			endTell;
		endTell;
		getEmployee  #mesquite.charMatrices.ManageCharacters.ManageCharacters;
		tell It;
			showCharacters #1104077935316279450 #mesquite.lists.CharacterList.CharacterList;
			tell It;
				setData 0;
				getWindow;
				tell It;
					useTargetValue off;
					setTargetValue ;
					newAssistant  #mesquite.lists.DefaultCharOrder.DefaultCharOrder;
					newAssistant  #mesquite.lists.CharListInclusion.CharListInclusion;
					newAssistant  #mesquite.lists.CharListPartition.CharListPartition;
					newAssistant  #mesquite.charMatrices.SortsInCharList.SortsInCharList;
					newAssistant  #mesquite.parsimony.CharListParsModels.CharListParsModels;
					newAssistant  #mesquite.lists.CharacterStats.CharacterStats;
				tell It;
					toggleSelectedOnly off;
				endTell;
					getTable;
					tell It;
						rowNamesWidth 335;
						columnWidth 1 70;
						columnWidth 2 145;
					endTell;
					setExplanationSize 30;
					setAnnotationSize 20;
					setFontIncAnnot 0;
					setFontIncExp 0;
					setSize 3440 1241;
					setLocation -8 -8;
					setFont SanSerif;
					setFontSize 10;
					getToolPalette;
					tell It;
						setTool mesquite.lists.CharacterList.CharacterListWindow.arrow;
					endTell;
				endTell;
				showWindow;
				getEmployee #mesquite.lists.CharListAnnotPanel.CharListAnnotPanel;
				tell It;
					togglePanel off;
				endTell;
			endTell;
		endTell;
		endTell;
end;
