# Supplementary material for: The Triassic turtle of Thailand – revision of ‘Proganochelys’ ruchae
Source: PLoS One. 2025 Mar 19;20(3):e0316338. doi: 10.1371/journal.pone.0316338 (PMC12279380; doi:10.1371/journal.pone.0316338)
Supplement: S1 Archive — ZIP archive with Figs 1–4 in full resolution. (ZIP) [file pone.0316338.s005.zip]

Archive with 4 entries (4 files):
- Fig4.tif
- Fig1.tif
- Fig2.tif
- Fig3.tif
