# Supplementary material for: The Triassic turtle of Thailand – revision of ‘Proganochelys’ ruchae
Source: PLoS One. 2025 Mar 19;20(3):e0316338. doi: 10.1371/journal.pone.0316338 (PMC12279380; doi:10.1371/journal.pone.0316338)
Supplement: S2 Archive — ZIP archive with Figs 5–9 in full resolution. (ZIP) [file pone.0316338.s006.zip]

Archive with 5 entries (5 files):
- Fig9.tif
- Fig5.tif
- Fig6.tif
- Fig7.tif
- Fig8.tif
