# Supplementary material for: The Triassic turtle of Thailand – revision of ‘Proganochelys’ ruchae
Source: PLoS One. 2025 Mar 19;20(3):e0316338. doi: 10.1371/journal.pone.0316338 (PMC12279380; doi:10.1371/journal.pone.0316338)
Supplement: S3 Archive — ZIP archive with Figs 10–18 in full resolution. (ZIP) [file pone.0316338.s007.zip]

Archive with 9 entries (9 files):
- Fig18.tif
- Fig10.tif
- Fig11.tif
- Fig12.tif
- Fig13.tif
- Fig14.tif
- Fig15.tif
- Fig16.tif
- Fig17.tif
